# Supplementary material for: Targeted complement inhibition ameliorates the pathological and cognitive outcomes in repetitive mild closed head injury
Source: Signal Transduct Target Ther. 2025 Nov 20;10:378. doi: 10.1038/s41392-025-02466-7 (PMC12630812; doi:10.1038/s41392-025-02466-7)
Supplement: Supplementary file 2 — Dataset 1 [file 41392_2025_2466_MOESM2_ESM.xlsx]

## Sheet: Sheet1
Protein IDs	Majority protein IDs	Protein names (Uniprot)	Gene names (Uniprot)	Cluster_70%vv with imputation
O35639	O35639	Annexin A3	Anxa3	Cluster -549
P62849-2;P62849-3;P62849	P62849-2;P62849-3;P62849	40S ribosomal protein S24	Rps24	Cluster -549
Q99NE5-6;Q99NE5-5;Q99NE5-4;Q99NE5-3;Q99NE5;Q99NE5-2	Q99NE5-6;Q99NE5-5;Q99NE5-4;Q99NE5-3;Q99NE5	Regulating synaptic membrane exocytosis protein 1	Rims1	Cluster -549
A2A432-2;A2A432	A2A432-2;A2A432	Cullin-4B	Cul4b	Cluster -576
B1AXV0	B1AXV0	DOMON domain-containing protein FRRS1L	Frrs1l	Cluster -576
O35465;O35465-2	O35465;O35465-2	Peptidyl-prolyl cis-trans isomerase FKBP8	Fkbp8	Cluster -576
P16388;Q61762-2	P16388	Potassium voltage-gated channel subfamily A member 1	Kcna1	Cluster -576
P27612	P27612	Phospholipase A-2-activating protein	Plaa	Cluster -576
P35564	P35564	Calnexin	Canx	Cluster -576
P47809	P47809	Dual specificity mitogen-activated protein kinase kinase 4	Map2k4	Cluster -576
P61963	P61963	DDB1- and CUL4-associated factor 7	Dcaf7	Cluster -576
P67871	P67871	Casein kinase II subunit beta	Csnk2b	Cluster -576
P97441	P97441	Zinc transporter 3	Slc30a3	Cluster -576
P99029-2;P99029	P99029-2;P99029	Peroxiredoxin-5, mitochondrial	Prdx5	Cluster -576
Q11136	Q11136	Xaa-Pro dipeptidase	Pepd	Cluster -576
Q60854	Q60854	Serpin B6	Serpinb6	Cluster -576
Q61696	Q61696	Heat shock 70 kDa protein 1A	Hspa1a	Cluster -576
Q64133	Q64133	Amine oxidase [flavin-containing] A	Maoa	Cluster -576
Q68FH0;Q68FH0-2;Q68FH0-3	Q68FH0;Q68FH0-2	Plakophilin-4	Pkp4	Cluster -576
Q791T5-2;Q791T5	Q791T5-2;Q791T5	Mitochondrial carrier homolog 1	Mtch1	Cluster -576
Q80WJ7	Q80WJ7	Protein LYRIC	Mtdh	Cluster -576
Q8BZA9	Q8BZA9	Fructose-2,6-bisphosphatase TIGAR	Tigar	Cluster -576
Q8CIN4	Q8CIN4	Serine/threonine-protein kinase PAK 2;PAK-2p27;PAK-2p34	Pak2	Cluster -576
Q91YM2	Q91YM2	Rho GTPase-activating protein 35	Arhgap35	Cluster -576
Q922R8	Q922R8	Protein disulfide-isomerase A6	Pdia6	Cluster -576
Q9D8N0	Q9D8N0	Elongation factor 1-gamma	Eef1g	Cluster -576
Q9JIA1	Q9JIA1	Leucine-rich glioma-inactivated protein 1	Lgi1	Cluster -576
Q60738	Q60738	Zinc transporter 1	Slc30a1	Cluster -576
Q8R059	Q8R059	UDP-glucose 4-epimerase	Gale	Cluster -576
B0V2N1-4;B0V2N1-3;B0V2N1-6;B0V2N1-2;B0V2N1;B0V2N1-5	B0V2N1-4;B0V2N1-3;B0V2N1-6;B0V2N1-2;B0V2N1	Receptor-type tyrosine-protein phosphatase S	Ptprs	Cluster -586
B1AWN6;Q9ER60	B1AWN6	Sodium channel protein	Scn2a1	Cluster -586
B9EJ86;Q9ER64	B9EJ86	Oxysterol-binding protein	Osbpl8	Cluster -586
D3YZU1	D3YZU1	SH3 and multiple ankyrin repeat domains protein 1	Shank1	Cluster -586
E9Q401;E9PZQ0	E9Q401	Ryanodine receptor 2	Ryr2	Cluster -586
O08547	O08547	Vesicle-trafficking protein SEC22b	Sec22b	Cluster -586
O35215	O35215	D-dopachrome decarboxylase	Ddt	Cluster -586
O35887	O35887	Calumenin	Calu	Cluster -586
O54734	O54734	Dolichyl-diphosphooligosaccharide--protein glycosyltransferase 48 kDa subunit	Ddost	Cluster -586
O54774	O54774	AP-3 complex subunit delta-1	Ap3d1	Cluster -586
O54781;Q9Z0G2;O70551	O54781	SRSF protein kinase 2;SRSF protein kinase 2 N-terminal;SRSF protein kinase 2 C-terminal	Srpk2	Cluster -586
O54818	O54818	Tumor protein D53	Tpd52l1	Cluster -586
O54833	O54833	Casein kinase II subunit alpha	Csnk2a2	Cluster -586
O54865	O54865	Guanylate cyclase soluble subunit beta-1	Gucy1b3	Cluster -586
O70252	O70252	Heme oxygenase 2	Hmox2	Cluster -586
O88851	O88851	Putative hydrolase RBBP9	Rbbp9	Cluster -586
P05132-2;P05132	P05132-2;P05132	cAMP-dependent protein kinase catalytic subunit alpha	Prkaca	Cluster -586
P08003	P08003	Protein disulfide-isomerase A4	Pdia4	Cluster -586
P08249	P08249	Malate dehydrogenase, mitochondrial	Mdh2	Cluster -586
P09103	P09103	Protein disulfide-isomerase	P4hb	Cluster -586
P14211	P14211	Calreticulin	Calr	Cluster -586
P15116	P15116	Cadherin-2	Cdh2	Cluster -586
P16546;REV__Q6NZJ6-2;REV__Q6NZJ6;P08032	P16546	Spectrin alpha chain, non-erythrocytic 1	Sptan1	Cluster -586
P17183	P17183	Gamma-enolase	Eno2	Cluster -586
P17809	P17809	Solute carrier family 2, facilitated glucose transporter member 1	Slc2a1	Cluster -586
P18052-2;P18052	P18052-2;P18052	Receptor-type tyrosine-protein phosphatase alpha	Ptpra	Cluster -586
P19096	P19096	Fatty acid synthase;[Acyl-carrier-protein] S-acetyltransferase;[Acyl-carrier-protein] S-malonyltransferase;3-oxoacyl-[acyl-carrier-protein] synthase;3-oxoacyl-[acyl-carrier-protein] reductase;3-hydroxyacyl-[acyl-carrier-protein] dehydratase;Enoyl-[acyl-carrier-protein] reductase;Oleoyl-[acyl-carrier-protein] hydrolase	Fasn	Cluster -586
P20029	P20029	78 kDa glucose-regulated protein	Hspa5	Cluster -586
P20060	P20060	Beta-hexosaminidase subunit beta	Hexb	Cluster -586
P21107	P21107	Tropomyosin alpha-3 chain	Tpm3	Cluster -586
P22005	P22005	Proenkephalin-A;Synenkephalin;Met-enkephalin;PENK(114-133);PENK(143-184);Met-enkephalin-Arg-Ser-Leu;Leu-enkephalin;PENK(238-259);Met-enkephalin-Arg-Phe	Penk	Cluster -586
P24270	P24270	Catalase	Cat	Cluster -586
P24288	P24288	Branched-chain-amino-acid aminotransferase, cytosolic	Bcat1	Cluster -586
P24527	P24527	Leukotriene A-4 hydrolase	Lta4h	Cluster -586
P24529	P24529	Tyrosine 3-monooxygenase	Th	Cluster -586
P24549	P24549	Retinal dehydrogenase 1	Aldh1a1	Cluster -586
P26040	P26040	Ezrin	Ezr	Cluster -586
P28656	P28656	Nucleosome assembly protein 1-like 1	Nap1l1	Cluster -586
P30275;Q6P8J7	P30275	Creatine kinase U-type, mitochondrial	Ckmt1	Cluster -586
P32921-2;P32921	P32921-2;P32921	Tryptophan--tRNA ligase, cytoplasmic;T1-TrpRS;T2-TrpRS	Wars	Cluster -586
P35293	P35293	Ras-related protein Rab-18	Rab18	Cluster -586
P39053-3	P39053-3	Dynamin-1	Dnm1	Cluster -586
P41216	P41216	Long-chain-fatty-acid--CoA ligase 1	Acsl1	Cluster -586
P42669	P42669	Transcriptional activator protein Pur-alpha	Pura	Cluster -586
P46935	P46935	E3 ubiquitin-protein ligase NEDD4	Nedd4	Cluster -586
P47199	P47199	Quinone oxidoreductase	Cryz	Cluster -586
P47738	P47738	Aldehyde dehydrogenase, mitochondrial	Aldh2	Cluster -586
P47754	P47754	F-actin-capping protein subunit alpha-2	Capza2	Cluster -586
P48453-2;P48453	P48453-2;P48453	Serine/threonine-protein phosphatase 2B catalytic subunit beta isoform	Ppp3cb	Cluster -586
P49025-3;P49025-4;P49025;P49025-5	P49025-3;P49025-4;P49025;P49025-5	Citron Rho-interacting kinase	Cit	Cluster -586
P49615;Q99J95-3;P11440;P97377-2;Q99J95-2;Q64261;P97377;Q99J95;Q14AX6-2;Q69ZA1-2;Q14AX6-3;Q14AX6;Q69ZA1	P49615	Cyclin-dependent-like kinase 5	Cdk5	Cluster -586
P51150	P51150	Ras-related protein Rab-7a	Rab7a	Cluster -586
P51174	P51174	Long-chain specific acyl-CoA dehydrogenase, mitochondrial	Acadl	Cluster -586
P53395	P53395	Lipoamide acyltransferase component of branched-chain alpha-keto acid dehydrogenase complex, mitochondrial	Dbt	Cluster -586
P53994	P53994	Ras-related protein Rab-2A	Rab2a	Cluster -586
P54823	P54823	Probable ATP-dependent RNA helicase DDX6	Ddx6	Cluster -586
P55066	P55066	Neurocan core protein	Ncan	Cluster -586
P56135	P56135	ATP synthase subunit f, mitochondrial	Atp5j2	Cluster -586
P58021	P58021	Transmembrane 9 superfamily member 2	Tm9sf2	Cluster -586
P60469;P60469-2	P60469;P60469-2	Liprin-alpha-3	Ppfia3	Cluster -586
P60710	P60710	Actin, cytoplasmic 1;Actin, cytoplasmic 1, N-terminally processed	Actb	Cluster -586
P60761	P60761	Neurogranin;NEUG(55-78)	Nrgn	Cluster -586
P61082	P61082	NEDD8-conjugating enzyme Ubc12	Ube2m	Cluster -586
P61222	P61222	ATP-binding cassette sub-family E member 1	Abce1	Cluster -586
P61971	P61971	Nuclear transport factor 2	Nutf2	Cluster -586
P62075	P62075	Mitochondrial import inner membrane translocase subunit Tim13	Timm13	Cluster -586
P62309	P62309	Small nuclear ribonucleoprotein G	Snrpg	Cluster -586
P62482	P62482	Voltage-gated potassium channel subunit beta-2	Kcnab2	Cluster -586
P62715	P62715	Serine/threonine-protein phosphatase 2A catalytic subunit beta isoform	Ppp2cb	Cluster -586
P63325	P63325	40S ribosomal protein S10	Rps10	Cluster -586
P70232-2	P70232-2	Neural cell adhesion molecule L1-like protein;Processed neural cell adhesion molecule L1-like protein	Chl1	Cluster -586
P70297;O88811;O88811-2	P70297	Signal transducing adapter molecule 1	Stam	Cluster -586
P70697	P70697	Uroporphyrinogen decarboxylase	Urod	Cluster -586
P70699	P70699	Lysosomal alpha-glucosidase	Gaa	Cluster -586
P80318	P80318	T-complex protein 1 subunit gamma	Cct3	Cluster -586
P84086	P84086	Complexin-2	Cplx2	Cluster -586
P85094	P85094	Isochorismatase domain-containing protein 2A, mitochondrial	Isoc2a	Cluster -586
P97393	P97393	Rho GTPase-activating protein 5	Arhgap5	Cluster -586
P97461	P97461	40S ribosomal protein S5;40S ribosomal protein S5, N-terminally processed	Rps5	Cluster -586
P97807-2;P97807	P97807-2;P97807	Fumarate hydratase, mitochondrial	Fh	Cluster -586
Q01097	Q01097	Glutamate receptor ionotropic, NMDA 2B	Grin2b	Cluster -586
Q01853	Q01853	Transitional endoplasmic reticulum ATPase	Vcp	Cluster -586
Q02053;P31254	Q02053	Ubiquitin-like modifier-activating enzyme 1	Uba1	Cluster -586
Q02819	Q02819	Nucleobindin-1	Nucb1	Cluster -586
Q08331	Q08331	Calretinin	Calb2	Cluster -586
Q11011	Q11011	Puromycin-sensitive aminopeptidase	Npepps	Cluster -586
Q3TCN2;Q3TCN2-2	Q3TCN2;Q3TCN2-2	Putative phospholipase B-like 2;Putative phospholipase B-like 2 28 kDa form;Putative phospholipase B-like 2 40 kDa form;Putative phospholipase B-like 2 15 kDa form	Plbd2	Cluster -586
Q3THK7	Q3THK7	GMP synthase [glutamine-hydrolyzing]	Gmps	Cluster -586
Q3UHX2	Q3UHX2	28 kDa heat- and acid-stable phosphoprotein	Pdap1	Cluster -586
Q4ACU6;Q4ACU6-3;Q4ACU6-7;Q4ACU6-11;Q4ACU6-9;Q4ACU6-8;Q4ACU6-10;Q4ACU6-12;Q4ACU6-2;Q4ACU6-6	Q4ACU6;Q4ACU6-3;Q4ACU6-7;Q4ACU6-11;Q4ACU6-9;Q4ACU6-8;Q4ACU6-10;Q4ACU6-12	SH3 and multiple ankyrin repeat domains protein 3	Shank3	Cluster -586
Q58A65-2;Q58A65;Q58A65-5;Q58A65-6;Q58A65-3;Q58A65-4	Q58A65-2;Q58A65;Q58A65-5;Q58A65-6;Q58A65-3;Q58A65-4	C-Jun-amino-terminal kinase-interacting protein 4	Spag9	Cluster -586
Q59J78	Q59J78	Mimitin, mitochondrial	Ndufaf2	Cluster -586
Q5EBJ4	Q5EBJ4	Ermin	Ermn	Cluster -586
Q5EG47	Q5EG47	5-AMP-activated protein kinase catalytic subunit alpha-1	Prkaa1	Cluster -586
Q5SSL4;Q5SSL4-2;Q5SSL4-4;Q5SSL4-3	Q5SSL4;Q5SSL4-2;Q5SSL4-4;Q5SSL4-3	Active breakpoint cluster region-related protein	Abr	Cluster -586
Q5U458	Q5U458	DnaJ homolog subfamily C member 11	Dnajc11	Cluster -586
Q60737	Q60737	Casein kinase II subunit alpha	Csnk2a1	Cluster -586
Q60902-2;Q60902;Q60902-4;Q60902-3	Q60902-2;Q60902;Q60902-4;Q60902-3	Epidermal growth factor receptor substrate 15-like 1	Eps15l1	Cluster -586
Q61301-2;Q61301-3;Q61301	Q61301-2;Q61301-3;Q61301	Catenin alpha-2	Ctnna2	Cluster -586
Q62420	Q62420	Endophilin-A1	Sh3gl2	Cluster -586
Q63959;Q8R1C0	Q63959	Potassium voltage-gated channel subfamily C member 3	Kcnc3	Cluster -586
Q64514-2;Q64514	Q64514-2;Q64514	Tripeptidyl-peptidase 2	Tpp2	Cluster -586
Q68ED7	Q68ED7	CREB-regulated transcription coactivator 1	Crtc1	Cluster -586
Q6NS52	Q6NS52	Diacylglycerol kinase beta	Dgkb	Cluster -586
Q6NS60	Q6NS60	F-box only protein 41	Fbxo41	Cluster -586
Q6NZJ6;Q6NZJ6-2	Q6NZJ6;Q6NZJ6-2	Eukaryotic translation initiation factor 4 gamma 1	Eif4g1	Cluster -586
Q6P1B1	Q6P1B1	Xaa-Pro aminopeptidase 1	Xpnpep1	Cluster -586
Q6P4T2	Q6P4T2	U5 small nuclear ribonucleoprotein 200 kDa helicase	Snrnp200	Cluster -586
Q6PCP5;Q6PCP5-3;Q6PCP5-4	Q6PCP5;Q6PCP5-3;Q6PCP5-4	Mitochondrial fission factor	Mff	Cluster -586
Q6PDI5-2;Q6PDI5	Q6PDI5-2;Q6PDI5	Proteasome-associated protein ECM29 homolog	Ecm29	Cluster -586
Q6PDM2;Q6PDM2-3;Q6PDM2-2	Q6PDM2;Q6PDM2-3;Q6PDM2-2	Serine/arginine-rich splicing factor 1	Srsf1	Cluster -586
Q6PHZ2-5;Q6PHZ2-2;Q6PHZ2-4;Q6PHZ2	Q6PHZ2-5;Q6PHZ2-2;Q6PHZ2-4;Q6PHZ2	Calcium/calmodulin-dependent protein kinase type II subunit delta	Camk2d	Cluster -586
Q6ZPE2;Q6ZPE2-2	Q6ZPE2;Q6ZPE2-2	Myotubularin-related protein 5	Sbf1	Cluster -586
Q6ZWR6-4;Q6ZWR6;Q6ZWR6-3;Q6ZWR6-2	Q6ZWR6-4;Q6ZWR6	Nesprin-1	Syne1	Cluster -586
Q78ZA7	Q78ZA7	Nucleosome assembly protein 1-like 4	Nap1l4	Cluster -586
Q7TQF7;D3Z6Q9	Q7TQF7	Amphiphysin	Amph	Cluster -586
Q7TSQ8	Q7TSQ8	Pyruvate dehydrogenase phosphatase regulatory subunit, mitochondrial	Pdpr	Cluster -586
Q7TT50	Q7TT50	Serine/threonine-protein kinase MRCK beta	Cdc42bpb	Cluster -586
Q80U23-2;Q80U23-3;Q80U23;Q8BHS8-6;Q8BHS8-5;Q8BHS8-3;Q8BHS8-2;Q8BHS8;Q8BHS8-4	Q80U23-2;Q80U23-3;Q80U23	Syntaphilin	Snph	Cluster -586
Q80Y14	Q80Y14	Glutaredoxin-related protein 5, mitochondrial	Glrx5	Cluster -586
Q80Z38-2;Q80Z38	Q80Z38-2;Q80Z38	SH3 and multiple ankyrin repeat domains protein 2	Shank2	Cluster -586
Q810U3	Q810U3	Neurofascin	Nfasc	Cluster -586
Q8BFT9	Q8BFT9	Synaptic vesicle 2-related protein	Svop	Cluster -586
Q8BFY6	Q8BFY6	Peflin	Pef1	Cluster -586
Q8BHL5-2;Q8BHL5;Q8BHL5-3	Q8BHL5-2;Q8BHL5;Q8BHL5-3	Engulfment and cell motility protein 2	Elmo2	Cluster -586
Q8BHZ0	Q8BHZ0	Protein FAM49A	Fam49a	Cluster -586
Q8BI08	Q8BI08	Protein MAL2	Mal2	Cluster -586
Q8BIW1	Q8BIW1	Protein prune homolog	Prune	Cluster -586
Q8BKX1-2;Q8BKX1-3;Q8BKX1	Q8BKX1-2;Q8BKX1-3;Q8BKX1	Brain-specific angiogenesis inhibitor 1-associated protein 2	Baiap2	Cluster -586
Q8BKZ9	Q8BKZ9	Pyruvate dehydrogenase protein X component, mitochondrial	Pdhx	Cluster -586
Q8BLJ3	Q8BLJ3	PI-PLC X domain-containing protein 3	Plcxd3	Cluster -586
Q8BMJ2	Q8BMJ2	Leucine--tRNA ligase, cytoplasmic	Lars	Cluster -586
Q8BP47	Q8BP47	Asparagine--tRNA ligase, cytoplasmic	Nars	Cluster -586
Q8BP92	Q8BP92	Reticulocalbin-2	Rcn2	Cluster -586
Q8BPN8;Q8BPN8-2;Q8BPN8-3	Q8BPN8;Q8BPN8-2	DmX-like protein 2	Dmxl2	Cluster -586
Q8BPQ7;Q8BPQ7-2	Q8BPQ7	Small G protein signaling modulator 1	Sgsm1	Cluster -586
Q8BRT1;Q8BRT1-5;Q8BRT1-6	Q8BRT1	CLIP-associating protein 2	Clasp2	Cluster -586
Q8BTX9	Q8BTX9	Inactive hydroxysteroid dehydrogenase-like protein 1	Hsdl1	Cluster -586
Q8BW96;Q8BW96-2;Q8BW96-3	Q8BW96;Q8BW96-2;Q8BW96-3	Calcium/calmodulin-dependent protein kinase type 1D	Camk1d	Cluster -586
Q8BZ98-2;Q8BZ98	Q8BZ98-2;Q8BZ98	Dynamin-3	Dnm3	Cluster -586
Q8C166	Q8C166	Copine-1	Cpne1	Cluster -586
Q8C167-2;Q8C167;Q8C167-3;Q8C167-4	Q8C167-2;Q8C167;Q8C167-3	Prolyl endopeptidase-like	Prepl	Cluster -586
Q8C7R4	Q8C7R4	Ubiquitin-like modifier-activating enzyme 6	Uba6	Cluster -586
Q8C8R3-2;Q8C8R3-6	Q8C8R3-2	Ankyrin-2	Ank2	Cluster -586
Q8CBE3	Q8CBE3	WD repeat-containing protein 37	Wdr37	Cluster -586
Q8CBY8-2;Q8CBY8	Q8CBY8-2;Q8CBY8	Dynactin subunit 4	Dctn4	Cluster -586
Q8CC35-3;Q8CC35-2;Q8CC35	Q8CC35-3;Q8CC35-2;Q8CC35	Synaptopodin	Synpo	Cluster -586
Q8CGC7	Q8CGC7	Bifunctional glutamate/proline--tRNA ligase;Glutamate--tRNA ligase;Proline--tRNA ligase	Eprs	Cluster -586
Q8CH72	Q8CH72	E3 ubiquitin-protein ligase TRIM32	Trim32	Cluster -586
Q8CHT0	Q8CHT0	Delta-1-pyrroline-5-carboxylate dehydrogenase, mitochondrial	Aldh4a1	Cluster -586
Q8CIG8	Q8CIG8	Protein arginine N-methyltransferase 5	Prmt5	Cluster -586
Q8K0T0	Q8K0T0	Reticulon-1	Rtn1	Cluster -586
Q8K1M6;Q8K1M6-2;Q8K1M6-4;Q8K1M6-5	Q8K1M6;Q8K1M6-2;Q8K1M6-4	Dynamin-1-like protein	Dnm1l	Cluster -586
Q8QZS1	Q8QZS1	3-hydroxyisobutyryl-CoA hydrolase, mitochondrial	Hibch	Cluster -586
Q8R081	Q8R081	Heterogeneous nuclear ribonucleoprotein L	Hnrnpl	Cluster -586
Q8R191	Q8R191	Synaptogyrin-3	Syngr3	Cluster -586
Q8R317	Q8R317	Ubiquilin-1	Ubqln1	Cluster -586
Q8R3Q2	Q8R3Q2	Serine/threonine-protein phosphatase 6 regulatory subunit 2	Ppp6r2	Cluster -586
Q8R550-2;Q8R550;Q8R550-3;Q8R550-5;Q8R550-4;Q8R550-6;Q8R550-8;Q8R550-7	Q8R550-2;Q8R550;Q8R550-3;Q8R550-5;Q8R550-4	SH3 domain-containing kinase-binding protein 1	Sh3kbp1	Cluster -586
Q8VCD6	Q8VCD6	Receptor expression-enhancing protein 2	Reep2	Cluster -586
Q8VEK3;Q8VEK3-2	Q8VEK3;Q8VEK3-2	Heterogeneous nuclear ribonucleoprotein U	Hnrnpu	Cluster -586
Q8VHL1	Q8VHL1	Histone-lysine N-methyltransferase SETD7	Setd7	Cluster -586
Q8VIJ6	Q8VIJ6	Splicing factor, proline- and glutamine-rich	Sfpq	Cluster -586
Q91V12-2;Q91V12-4;Q91V12;Q91V12-3	Q91V12-2;Q91V12-4;Q91V12;Q91V12-3	Cytosolic acyl coenzyme A thioester hydrolase	Acot7	Cluster -586
Q91V76	Q91V76	Ester hydrolase C11orf54 homolog		Cluster -586
Q91V92	Q91V92	ATP-citrate synthase	Acly	Cluster -586
Q91WG5-2;Q91WG5	Q91WG5-2;Q91WG5	5-AMP-activated protein kinase subunit gamma-2	Prkag2	Cluster -586
Q91WK5	Q91WK5	Glycine cleavage system H protein, mitochondrial	Gcsh	Cluster -586
Q91ZP9;Q91ZP9-2	Q91ZP9	N-terminal EF-hand calcium-binding protein 2	Necab2	Cluster -586
Q91ZR1	Q91ZR1	Ras-related protein Rab-4B	Rab4b	Cluster -586
Q921I1	Q921I1	Serotransferrin	Tf	Cluster -586
Q921J2	Q921J2	GTP-binding protein Rheb	Rheb	Cluster -586
Q922Q8	Q922Q8	Leucine-rich repeat-containing protein 59	Lrrc59	Cluster -586
Q924M7	Q924M7	Mannose-6-phosphate isomerase	Mpi	Cluster -586
Q99JI4	Q99JI4	26S proteasome non-ATPase regulatory subunit 6	Psmd6	Cluster -586
Q99JP7	Q99JP7	Gamma-glutamyltransferase 7;Gamma-glutamyltransferase 7 heavy chain;Gamma-glutamyltransferase 7 light chain	Ggt7	Cluster -586
Q99KW9	Q99KW9	T-cell immunomodulatory protein	Itfg1	Cluster -586
Q99L13	Q99L13	3-hydroxyisobutyrate dehydrogenase, mitochondrial	Hibadh	Cluster -586
Q99LR1;Q99LR1-2	Q99LR1;Q99LR1-2	Monoacylglycerol lipase ABHD12	Abhd12	Cluster -586
Q99LX0	Q99LX0	Protein deglycase DJ-1	Park7	Cluster -586
Q99PL6;Q99PL6-2	Q99PL6;Q99PL6-2	UBX domain-containing protein 6	Ubxn6	Cluster -586
Q9CPQ3	Q9CPQ3	Mitochondrial import receptor subunit TOM22 homolog	Tomm22	Cluster -586
Q9CPW0	Q9CPW0	Contactin-associated protein-like 2	Cntnap2	Cluster -586
Q9CQ89;Q9CQ89-3	Q9CQ89	Protein CutA	Cuta	Cluster -586
Q9CQ91	Q9CQ91	NADH dehydrogenase [ubiquinone] 1 alpha subcomplex subunit 3	Ndufa3	Cluster -586
Q9CQH7	Q9CQH7	Transcription factor BTF3 homolog 4	Btf3l4	Cluster -586
Q9CQR6	Q9CQR6	Serine/threonine-protein phosphatase 6 catalytic subunit;Serine/threonine-protein phosphatase 6 catalytic subunit, N-terminally processed	Ppp6c	Cluster -586
Q9CS84-4;Q9CS84-3;Q9CS84-2;Q9CS84;Q9CS84-5;P0DI97;Q9CS84-6	Q9CS84-4;Q9CS84-3;Q9CS84-2;Q9CS84;Q9CS84-5	Neurexin-1	Nrxn1	Cluster -586
Q9CYH2	Q9CYH2	Redox-regulatory protein FAM213A	Fam213a	Cluster -586
Q9CYR6	Q9CYR6	Phosphoacetylglucosamine mutase	Pgm3	Cluster -586
Q9CZ30;Q9CZ30-2	Q9CZ30;Q9CZ30-2	Obg-like ATPase 1	Ola1	Cluster -586
Q9CZC8	Q9CZC8	Secernin-1	Scrn1	Cluster -586
Q9D0I9	Q9D0I9	Arginine--tRNA ligase, cytoplasmic	Rars	Cluster -586
Q9D0L7-2;Q9D0L7	Q9D0L7-2;Q9D0L7	Armadillo repeat-containing protein 10	Armc10	Cluster -586
Q9D0L8;Q9D0L8-2;Q9D0L8-3	Q9D0L8;Q9D0L8-2;Q9D0L8-3	mRNA cap guanine-N7 methyltransferase	Rnmt	Cluster -586
Q9D0R2	Q9D0R2	Threonine--tRNA ligase, cytoplasmic	Tars	Cluster -586
Q9D1G1	Q9D1G1	Ras-related protein Rab-1B	Rab1b	Cluster -586
Q9D1M0	Q9D1M0	Protein SEC13 homolog	Sec13	Cluster -586
Q9D2N4-2;Q9D2N4;Q9D2N4-4;Q9D2N4-3;Q9D2N4-7;Q9D2N4-6;Q9D2N4-5;O70585-2;O70585	Q9D2N4-2;Q9D2N4;Q9D2N4-4;Q9D2N4-3;Q9D2N4-7	Dystrobrevin alpha	Dtna	Cluster -586
Q9D2R0	Q9D2R0	Acetoacetyl-CoA synthetase	Aacs	Cluster -586
Q9D358	Q9D358	Low molecular weight phosphotyrosine protein phosphatase	Acp1	Cluster -586
Q9D5T0	Q9D5T0	ATPase family AAA domain-containing protein 1	Atad1	Cluster -586
Q9D6J5	Q9D6J5	NADH dehydrogenase [ubiquinone] 1 beta subcomplex subunit 8, mitochondrial	Ndufb8	Cluster -586
Q9D6J6;Q9D6J6-2	Q9D6J6;Q9D6J6-2	NADH dehydrogenase [ubiquinone] flavoprotein 2, mitochondrial	Ndufv2	Cluster -586
Q9DB73	Q9DB73	NADH-cytochrome b5 reductase 1	Cyb5r1	Cluster -586
Q9DBS2	Q9DBS2	Tumor protein p63-regulated gene 1-like protein	Tprg1l	Cluster -586
Q9DC50	Q9DC50	Peroxisomal carnitine O-octanoyltransferase	Crot	Cluster -586
Q9DCC8	Q9DCC8	Mitochondrial import receptor subunit TOM20 homolog	Tomm20	Cluster -586
Q9DCM0	Q9DCM0	Persulfide dioxygenase ETHE1, mitochondrial	Ethe1	Cluster -586
Q9EPJ9-2;Q9EPJ9	Q9EPJ9-2;Q9EPJ9	ADP-ribosylation factor GTPase-activating protein 1	Arfgap1	Cluster -586
Q9ERK4	Q9ERK4	Exportin-2	Cse1l	Cluster -586
Q9ESN9-4;Q9ESN9;Q9ESN9-6;Q9ESN9-2;Q9ESN9-3;Q9ESN9-5	Q9ESN9-4;Q9ESN9;Q9ESN9-6;Q9ESN9-2;Q9ESN9-3;Q9ESN9-5	C-Jun-amino-terminal kinase-interacting protein 3	Mapk8ip3	Cluster -586
Q9JJU8	Q9JJU8	SH3 domain-binding glutamic acid-rich-like protein	Sh3bgrl	Cluster -586
Q9JK42	Q9JK42	[Pyruvate dehydrogenase (acetyl-transferring)] kinase isozyme 2, mitochondrial	Pdk2	Cluster -586
Q9JK48-2;Q9JK48;Q9JK48-3	Q9JK48-2;Q9JK48;Q9JK48-3	Endophilin-B1	Sh3glb1	Cluster -586
Q9JKK7;Q9JKK7-3;Q9JKK7-2;Q9JHJ0	Q9JKK7;Q9JKK7-3	Tropomodulin-2	Tmod2	Cluster -586
Q9JKR6	Q9JKR6	Hypoxia up-regulated protein 1	Hyou1	Cluster -586
Q9JLJ2	Q9JLJ2	4-trimethylaminobutyraldehyde dehydrogenase	Aldh9a1	Cluster -586
Q9QUH0	Q9QUH0	Glutaredoxin-1	Glrx	Cluster -586
Q9QUR6	Q9QUR6	Prolyl endopeptidase	Prep	Cluster -586
Q9QXS1-10;Q9QXS1-9;Q9QXS1-12;Q9QXS1-11;Q9QXS1-13;Q9QXS1-5;Q9QXS1-3;Q9QXS1-16;Q9QXS1-4;Q9QXS1-14;Q9QXS1-6;Q9QXS1-7;Q9QXS1-8;Q9QXS1-2;Q9QXS1;Q9QXS1-15	Q9QXS1-10;Q9QXS1-9;Q9QXS1-12;Q9QXS1-11;Q9QXS1-13;Q9QXS1-5;Q9QXS1-3;Q9QXS1-16;Q9QXS1-4;Q9QXS1-14;Q9QXS1-6;Q9QXS1-7;Q9QXS1-8;Q9QXS1-2;Q9QXS1;Q9QXS1-15	Plectin	Plec	Cluster -586
Q9QXT0	Q9QXT0	Protein canopy homolog 2	Cnpy2	Cluster -586
Q9QXY6	Q9QXY6	EH domain-containing protein 3	Ehd3	Cluster -586
Q9QYI5;Q9QYI5-1;Q9QYI5-2	Q9QYI5;Q9QYI5-1;Q9QYI5-2	DnaJ homolog subfamily B member 2	Dnajb2	Cluster -586
Q9QYJ0	Q9QYJ0	DnaJ homolog subfamily A member 2	Dnaja2	Cluster -586
Q9QZ06	Q9QZ06	Toll-interacting protein	Tollip	Cluster -586
Q9QZ73	Q9QZ73	DCN1-like protein 1	Dcun1d1	Cluster -586
Q9QZM0	Q9QZM0	Ubiquilin-2	Ubqln2	Cluster -586
Q9R0D8	Q9R0D8	WD repeat-containing protein 54	Wdr54	Cluster -586
Q9R0P3	Q9R0P3	S-formylglutathione hydrolase	Esd	Cluster -586
Q9R0X4;Q32MW3	Q9R0X4;Q32MW3	Acyl-coenzyme A thioesterase 9, mitochondrial;Acyl-coenzyme A thioesterase 10, mitochondrial	Acot9;Acot10	Cluster -586
Q9R1V6-12;Q9R1V6-7;Q9R1V6-11;Q9R1V6-14;Q9R1V6-8;Q9R1V6-15;Q9R1V6-13;Q9R1V6-5;Q9R1V6-4;Q9R1V6-17;Q9R1V6-10;Q9R1V6-6;Q9R1V6;Q9R1V6-19;Q9R1V6-2;Q9R1V6-9;Q9R1V6-1;Q9R1V6-20;Q9R1V6-21;Q9R1V6-18;Q9R1V6-16	Q9R1V6-12;Q9R1V6-7;Q9R1V6-11;Q9R1V6-14;Q9R1V6-8;Q9R1V6-15;Q9R1V6-13;Q9R1V6-5;Q9R1V6-4;Q9R1V6-17;Q9R1V6-10;Q9R1V6-6;Q9R1V6;Q9R1V6-19;Q9R1V6-2;Q9R1V6-9;Q9R1V6-1;Q9R1V6-20;Q9R1V6-21;Q9R1V6-18;Q9R1V6-16	Disintegrin and metalloproteinase domain-containing protein 22	Adam22	Cluster -586
Q9WUA6-2;Q9WUA6	Q9WUA6-2;Q9WUA6	RAC-gamma serine/threonine-protein kinase	Akt3	Cluster -586
Q9WUB3;Q9ET01	Q9WUB3	Glycogen phosphorylase, muscle form	Pygm	Cluster -586
Q9WUK2;Q9WUK2-2	Q9WUK2;Q9WUK2-2	Eukaryotic translation initiation factor 4H	Eif4h	Cluster -586
Q9WUL7	Q9WUL7	ADP-ribosylation factor-like protein 3	Arl3	Cluster -586
Q9WUR2;Q9WUR2-2;Q78JN3	Q9WUR2;Q9WUR2-2	Enoyl-CoA delta isomerase 2, mitochondrial	Eci2	Cluster -586
Q9WV55	Q9WV55	Vesicle-associated membrane protein-associated protein A	Vapa	Cluster -586
Q9WVL0	Q9WVL0	Maleylacetoacetate isomerase	Gstz1	Cluster -586
Q9Z0H8;Q9Z0H8-2	Q9Z0H8;Q9Z0H8-2	CAP-Gly domain-containing linker protein 2	Clip2	Cluster -586
Q9Z0J4;Q9Z0J4-5;Q9Z0J4-2;Q9Z0J4-3;Q9Z0J4-4	Q9Z0J4;Q9Z0J4-5;Q9Z0J4-2;Q9Z0J4-3;Q9Z0J4-4	Nitric oxide synthase, brain	Nos1	Cluster -586
Q9Z0X1;Q9Z0X1-2	Q9Z0X1;Q9Z0X1-2	Apoptosis-inducing factor 1, mitochondrial	Aifm1	Cluster -586
Q9Z130	Q9Z130	Heterogeneous nuclear ribonucleoprotein D-like	Hnrnpdl	Cluster -586
Q9Z1B3;Q9Z1B3-3;Q9Z1B3-2	Q9Z1B3;Q9Z1B3-3;Q9Z1B3-2	1-phosphatidylinositol 4,5-bisphosphate phosphodiesterase beta-1	Plcb1	Cluster -586
Q9Z1L5	Q9Z1L5	Voltage-dependent calcium channel subunit alpha-2/delta-3;Voltage-dependent calcium channel subunit alpha-2-3;Voltage-dependent calcium channel subunit delta-3	Cacna2d3	Cluster -586
Q9Z1R2	Q9Z1R2	Large proline-rich protein BAG6	Bag6	Cluster -586
Q9Z2I0	Q9Z2I0	LETM1 and EF-hand domain-containing protein 1, mitochondrial	Letm1	Cluster -586
P21107-2	P21107-2	Tropomyosin alpha-3 chain	Tpm3	Cluster -586
P39053-4;P39053-5;P39053	P39053-4;P39053-5;P39053	Dynamin-1	Dnm1	Cluster -586
Q08943;Q08943-2	Q08943;Q08943-2	FACT complex subunit SSRP1	Ssrp1	Cluster -586
Q6VNB8;Q6VNB8-2	Q6VNB8	WD repeat and FYVE domain-containing protein 3	Wdfy3	Cluster -586
Q8C8R3-4;Q8C8R3;Q8C8R3-5;Q8C8R3-3;Q8C8R3-8	Q8C8R3-4;Q8C8R3;Q8C8R3-5	Ankyrin-2	Ank2	Cluster -586
Q9QXG2	Q9QXG2	Rab proteins geranylgeranyltransferase component A 1	Chm	Cluster -586
S4R1M9	S4R1M9	Oxysterol-binding protein	Osbpl10	Cluster -586
A2AJA9;A2AJA9-2	A2AJA9;A2AJA9-2	Uncharacterized protein C9orf172 homolog	Gm996	Cluster -588
O08583;O08583-2;Q9JJW6-2;Q9JJW6	O08583;O08583-2;Q9JJW6-2	THO complex subunit 4;Aly/REF export factor 2	Alyref;Alyref2	Cluster -588
O08585	O08585	Clathrin light chain A	Clta	Cluster -588
O35685	O35685	Nuclear migration protein nudC	Nudc	Cluster -588
O54962	O54962	Barrier-to-autointegration factor;Barrier-to-autointegration factor, N-terminally processed	Banf1	Cluster -588
O88545	O88545	COP9 signalosome complex subunit 6	Cops6	Cluster -588
P01831	P01831	Thy-1 membrane glycoprotein	Thy1	Cluster -588
P84244;P02301	P84244;P02301	Histone H3.3;Histone H3.3C	H3f3a;H3f3c	Cluster -588
P03995;P03995-2;CON__Q61726;Q6IMF0;Q9Z2T6	P03995;P03995-2	Glial fibrillary acidic protein	Gfap	Cluster -588
P04370-4;P04370-5;P04370-9;P04370-10;P04370-13;P04370-6;P04370-7;P04370-11	P04370-4;P04370-5;P04370-9;P04370-10;P04370-13;P04370-6;P04370-7;P04370-11	Myelin basic protein	Mbp	Cluster -588
P06745;CON__Q3ZBD7	P06745	Glucose-6-phosphate isomerase	Gpi	Cluster -588
P08226	P08226	Apolipoprotein E	Apoe	Cluster -588
P0C028;P0C027	P0C028;P0C027	Diphosphoinositol polyphosphate phosphohydrolase 3-beta;Diphosphoinositol polyphosphate phosphohydrolase 3-alpha	Nudt11;Nudt10	Cluster -588
P10639	P10639	Thioredoxin	Txn	Cluster -588
P10922	P10922	Histone H1.0;Histone H1.0, N-terminally processed	H1f0	Cluster -588
P12849	P12849	cAMP-dependent protein kinase type I-beta regulatory subunit	Prkar1b	Cluster -588
P12970	P12970	60S ribosomal protein L7a	Rpl7a	Cluster -588
P14115	P14115	60S ribosomal protein L27a	Rpl27a	Cluster -588
P14131	P14131	40S ribosomal protein S16	Rps16	Cluster -588
P14148	P14148	60S ribosomal protein L7	Rpl7	Cluster -588
P15532	P15532	Nucleoside diphosphate kinase A	Nme1	Cluster -588
P15864;Q07133	P15864	Histone H1.2	Hist1h1c	Cluster -588
P16045	P16045	Galectin-1	Lgals1	Cluster -588
P19253	P19253	60S ribosomal protein L13a	Rpl13a	Cluster -588
P23492	P23492	Purine nucleoside phosphorylase	Pnp	Cluster -588
P27048;P63163	P27048;P63163	Small nuclear ribonucleoprotein-associated protein B;Small nuclear ribonucleoprotein-associated protein N	Snrpb;Snrpn	Cluster -588
P27659	P27659	60S ribosomal protein L3	Rpl3	Cluster -588
P28659-2;P28659-3;P28659;P28659-4	P28659-2;P28659-3;P28659;P28659-4	CUGBP Elav-like family member 1	Celf1	Cluster -588
P28663	P28663	Beta-soluble NSF attachment protein	Napb	Cluster -588
P30416	P30416	Peptidyl-prolyl cis-trans isomerase FKBP4;Peptidyl-prolyl cis-trans isomerase FKBP4, N-terminally processed	Fkbp4	Cluster -588
P34884	P34884	Macrophage migration inhibitory factor	Mif	Cluster -588
P35700	P35700	Peroxiredoxin-1	Prdx1	Cluster -588
P41105	P41105	60S ribosomal protein L28	Rpl28	Cluster -588
P43274	P43274	Histone H1.4	Hist1h1e	Cluster -588
P43276	P43276	Histone H1.5	Hist1h1b	Cluster -588
P46096	P46096	Synaptotagmin-1	Syt1	Cluster -588
P46460	P46460	Vesicle-fusing ATPase	Nsf	Cluster -588
P46471	P46471	26S protease regulatory subunit 7	Psmc2	Cluster -588
P47911	P47911	60S ribosomal protein L6	Rpl6	Cluster -588
P47963	P47963	60S ribosomal protein L13	Rpl13	Cluster -588
P48678;P48678-2;P48678-3	P48678;P48678-2;P48678-3	Prelamin-A/C;Lamin-A/C	Lmna	Cluster -588
P48962	P48962	ADP/ATP translocase 1	Slc25a4	Cluster -588
P54071	P54071	Isocitrate dehydrogenase [NADP], mitochondrial	Idh2	Cluster -588
P56375	P56375	Acylphosphatase-2	Acyp2	Cluster -588
P60202;P60202-2	P60202;P60202-2	Myelin proteolipid protein	Plp1	Cluster -588
P61255	P61255	60S ribosomal protein L26	Rpl26	Cluster -588
P61358	P61358	60S ribosomal protein L27	Rpl27	Cluster -588
P62242	P62242	40S ribosomal protein S8	Rps8	Cluster -588
P62281	P62281	40S ribosomal protein S11	Rps11	Cluster -588
P62717	P62717	60S ribosomal protein L18a	Rpl18a	Cluster -588
P62751	P62751	60S ribosomal protein L23a	Rpl23a	Cluster -588
P62761	P62761	Visinin-like protein 1	Vsnl1	Cluster -588
P62806	P62806	Histone H4	Hist1h4a	Cluster -588
P62830	P62830	60S ribosomal protein L23	Rpl23	Cluster -588
P62889	P62889	60S ribosomal protein L30	Rpl30	Cluster -588
P62918	P62918	60S ribosomal protein L8	Rpl8	Cluster -588
P63005;P63005-2	P63005;P63005-2	Platelet-activating factor acetylhydrolase IB subunit alpha	Pafah1b1	Cluster -588
P84099	P84099	60S ribosomal protein L19	Rpl19	Cluster -588
P97351	P97351	40S ribosomal protein S3a	Rps3a	Cluster -588
P97379-2;P97379	P97379-2;P97379	Ras GTPase-activating protein-binding protein 2	G3bp2	Cluster -588
Q05816	Q05816	Fatty acid-binding protein, epidermal	Fabp5	Cluster -588
Q3TEA8;Q3TEA8-2;Q3TEA8-3	Q3TEA8;Q3TEA8-2;Q3TEA8-3	Heterochromatin protein 1-binding protein 3	Hp1bp3	Cluster -588
Q3TXX4;Q5SZA1-2;Q61983;Q5SZA1;Q8BFU8	Q3TXX4	Vesicular glutamate transporter 1	Slc17a7	Cluster -588
Q3ULJ0;Q3ULJ0-2;Q6NXY9	Q3ULJ0;Q3ULJ0-2	Glycerol-3-phosphate dehydrogenase 1-like protein	Gpd1l	Cluster -588
Q60771	Q60771	Claudin-11	Cldn11	Cluster -588
Q61335	Q61335	B-cell receptor-associated protein 31	Bcap31	Cluster -588
Q62425	Q62425	Cytochrome c oxidase subunit NDUFA4	Ndufa4	Cluster -588
Q63844	Q63844	Mitogen-activated protein kinase 3	Mapk3	Cluster -588
Q6IRU5;Q6IRU5-2;Q6IRU5-3	Q6IRU5;Q6IRU5-2;Q6IRU5-3	Clathrin light chain B	Cltb	Cluster -588
Q6P069-2;Q6P069	Q6P069-2;Q6P069	Sorcin	Sri	Cluster -588
Q6PD03	Q6PD03	Serine/threonine-protein phosphatase 2A 56 kDa regulatory subunit alpha isoform	Ppp2r5a	Cluster -588
Q6X893;Q6X893-2	Q6X893;Q6X893-2	Choline transporter-like protein 1	Slc44a1	Cluster -588
Q6ZWN5	Q6ZWN5	40S ribosomal protein S9	Rps9	Cluster -588
Q7TMF3	Q7TMF3	NADH dehydrogenase [ubiquinone] 1 alpha subcomplex subunit 12	Ndufa12	Cluster -588
Q7TSJ2;Q7TSJ2-2;Q7TSJ2-3	Q7TSJ2	Microtubule-associated protein 6	Map6	Cluster -588
Q80SW1	Q80SW1	Putative adenosylhomocysteinase 2	Ahcyl1	Cluster -588
Q80TL4;Q80TL4-2	Q80TL4;Q80TL4-2	Protein KIAA1045	Kiaa1045	Cluster -588
Q80X80	Q80X80	C2 domain-containing protein 2-like	C2cd2l	Cluster -588
Q80YN3	Q80YN3	Breast carcinoma-amplified sequence 1 homolog	Bcas1	Cluster -588
Q8BGH4	Q8BGH4	Receptor expression-enhancing protein 1	Reep1	Cluster -588
Q8BXZ1	Q8BXZ1	Protein disulfide-isomerase TMX3	Tmx3	Cluster -588
Q8C1B7-3;Q8C1B7-2;Q8C1B7	Q8C1B7-3;Q8C1B7-2;Q8C1B7	Septin-11	2022-09-11	Cluster -588
Q8CCB4;Q8CCB4-2	Q8CCB4;Q8CCB4-2	Vacuolar protein sorting-associated protein 53 homolog	Vps53	Cluster -588
Q8K2B3	Q8K2B3	Succinate dehydrogenase [ubiquinone] flavoprotein subunit, mitochondrial	Sdha	Cluster -588
Q8VEH3	Q8VEH3	ADP-ribosylation factor-like protein 8A	Arl8a	Cluster -588
Q93092	Q93092	Transaldolase	Taldo1	Cluster -588
Q99MN1	Q99MN1	Lysine--tRNA ligase	Kars	Cluster -588
Q9CR57	Q9CR57	60S ribosomal protein L14	Rpl14	Cluster -588
Q9CRD2	Q9CRD2	ER membrane protein complex subunit 2	Emc2	Cluster -588
Q9CT10	Q9CT10	Ran-binding protein 3	Ranbp3	Cluster -588
Q9CVB6	Q9CVB6	Actin-related protein 2/3 complex subunit 2	Arpc2	Cluster -588
Q9CZB0	Q9CZB0	Succinate dehydrogenase cytochrome b560 subunit, mitochondrial	Sdhc	Cluster -588
Q9D855	Q9D855	Cytochrome b-c1 complex subunit 7	Uqcrb	Cluster -588
Q9D8E6	Q9D8E6	60S ribosomal protein L4	Rpl4	Cluster -588
Q9D8W7	Q9D8W7	OCIA domain-containing protein 2	Ociad2	Cluster -588
Q9D8Y0;Q9D4J1	Q9D8Y0	EF-hand domain-containing protein D2	Efhd2	Cluster -588
Q9DB34	Q9DB34	Charged multivesicular body protein 2a	Chmp2a	Cluster -588
Q9QY76	Q9QY76	Vesicle-associated membrane protein-associated protein B	Vapb	Cluster -588
Q9R0Q6	Q9R0Q6	Actin-related protein 2/3 complex subunit 1A	Arpc1a	Cluster -588
Q9WUC3	Q9WUC3	Lymphocyte antigen 6H	Ly6h	Cluster -588
Q9WUM3	Q9WUM3	Coronin-1B	Coro1b	Cluster -588
Q9WV69-2;Q9WV69;Q9WV69-4;Q9WV69-3	Q9WV69-2;Q9WV69;Q9WV69-4;Q9WV69-3	Dematin	Dmtn	Cluster -588
Q9Z0V2	Q9Z0V2	Potassium voltage-gated channel subfamily D member 2	Kcnd2	Cluster -588
Q9Z1G4-3;Q9Z1G4-2;Q9Z1G4;P15920-2	Q9Z1G4-3;Q9Z1G4-2;Q9Z1G4	V-type proton ATPase 116 kDa subunit a isoform 1	Atp6v0a1	Cluster -588
Q9Z1P6	Q9Z1P6	NADH dehydrogenase [ubiquinone] 1 alpha subcomplex subunit 7	Ndufa7	Cluster -588
O08739	O08739	AMP deaminase 3	Ampd3	Cluster -588
P26350	P26350	Prothymosin alpha;Prothymosin alpha, N-terminally processed;Thymosin alpha	Ptma	Cluster -588
P55258	P55258	Ras-related protein Rab-8A	Rab8a	Cluster -588
P56382	P56382	ATP synthase subunit epsilon, mitochondrial	Atp5e	Cluster -588
Q8K1L5	Q8K1L5	Protein phosphatase 1 regulatory subunit 11	Ppp1r11	Cluster -588
Q8R0A5	Q8R0A5	Transcription elongation factor A protein-like 3	Tceal3	Cluster -588
Q9CRB8	Q9CRB8	Mitochondrial fission process protein 1	Mtfp1	Cluster -588
Q9D0J8	Q9D0J8	Parathymosin	Ptms	Cluster -588
O35633-2;O35633	O35633-2;O35633	Vesicular inhibitory amino acid transporter	Slc32a1	Cluster -589
O88737;O88737-2;Q8BL48-2;Q8BL48	O88737;O88737-2	Protein bassoon	Bsn	Cluster -589
P06837	P06837	Neuromodulin	Gap43	Cluster -589
P11438	P11438	Lysosome-associated membrane glycoprotein 1	Lamp1	Cluster -589
P14733	P14733	Lamin-B1	Lmnb1	Cluster -589
P15105	P15105	Glutamine synthetase	Glul	Cluster -589
P16858;Q64467	P16858	Glyceraldehyde-3-phosphate dehydrogenase	Gapdh	Cluster -589
P28652	P28652	Calcium/calmodulin-dependent protein kinase type II subunit beta	Camk2b	Cluster -589
P29387	P29387	Guanine nucleotide-binding protein subunit beta-4	Gnb4	Cluster -589
P43006;P43006-2	P43006;P43006-2	Excitatory amino acid transporter 2	Slc1a2	Cluster -589
P47757-2;P47757-4;P47757	P47757-2;P47757-4;P47757	F-actin-capping protein subunit beta	Capzb	Cluster -589
P60766;Q9ER71-2;Q8R527;Q9ER71	P60766	Cell division control protein 42 homolog	Cdc42	Cluster -589
P61514	P61514	60S ribosomal protein L37a	Rpl37a	Cluster -589
P63040	P63040	Complexin-1	Cplx1	Cluster -589
P63054	P63054	Purkinje cell protein 4	Pcp4	Cluster -589
P63321	P63321	Ras-related protein Ral-A	Rala	Cluster -589
P70404	P70404	Isocitrate dehydrogenase [NAD] subunit gamma 1, mitochondrial	Idh3g	Cluster -589
P97370	P97370	Sodium/potassium-transporting ATPase subunit beta-3	Atp1b3	Cluster -589
P97492	P97492	Regulator of G-protein signaling 14	Rgs14	Cluster -589
P97797-2;P97797-4	P97797-2;P97797-4	Tyrosine-protein phosphatase non-receptor type substrate 1	Sirpa	Cluster -589
Q3UGR5;Q3UGR5-2	Q3UGR5;Q3UGR5-2	Haloacid dehalogenase-like hydrolase domain-containing protein 2	Hdhd2	Cluster -589
Q60780-2;Q60780	Q60780-2;Q60780	Growth arrest-specific protein 7	Gas7	Cluster -589
Q61792	Q61792	LIM and SH3 domain protein 1	Lasp1	Cluster -589
Q6PIC6	Q6PIC6	Sodium/potassium-transporting ATPase subunit alpha-3	Atp1a3	Cluster -589
Q6PNC0	Q6PNC0	DmX-like protein 1	Dmxl1	Cluster -589
Q7TQI3	Q7TQI3	Ubiquitin thioesterase OTUB1	Otub1	Cluster -589
Q810U4-2;Q810U4;Q810U4-3;Q810U4-4	Q810U4-2;Q810U4;Q810U4-3	Neuronal cell adhesion molecule	Nrcam	Cluster -589
Q8C0C7	Q8C0C7	Phenylalanine--tRNA ligase alpha subunit	Farsa	Cluster -589
Q8R3P0	Q8R3P0	Aspartoacylase	Aspa	Cluster -589
Q8R464	Q8R464	Cell adhesion molecule 4	Cadm4	Cluster -589
Q8R5M8-4;Q8R5M8-3;Q8R5M8-2;Q8R5M8;Q8R5M8-5;Q8R5M8-7;Q8R5M8-6	Q8R5M8-4;Q8R5M8-3;Q8R5M8-2;Q8R5M8;Q8R5M8-5;Q8R5M8-7;Q8R5M8-6	Cell adhesion molecule 1	Cadm1	Cluster -589
Q8VDP4	Q8VDP4	Cell cycle and apoptosis regulator protein 2	Ccar2	Cluster -589
Q8VHW2	Q8VHW2	Voltage-dependent calcium channel gamma-8 subunit	Cacng8	Cluster -589
Q91VC3	Q91VC3	Eukaryotic initiation factor 4A-III;Eukaryotic initiation factor 4A-III, N-terminally processed	Eif4a3	Cluster -589
Q91XU3	Q91XU3	Phosphatidylinositol 5-phosphate 4-kinase type-2 gamma	Pip4k2c	Cluster -589
Q91Z53	Q91Z53	Glyoxylate reductase/hydroxypyruvate reductase	Grhpr	Cluster -589
Q99JF8;Q99JF8-2	Q99JF8;Q99JF8-2	PC4 and SFRS1-interacting protein	Psip1	Cluster -589
Q99LB2	Q99LB2	Dehydrogenase/reductase SDR family member 4	Dhrs4	Cluster -589
Q9CPQ1	Q9CPQ1	Cytochrome c oxidase subunit 6C	Cox6c	Cluster -589
Q9CPW4	Q9CPW4	Actin-related protein 2/3 complex subunit 5	Arpc5	Cluster -589
Q9CY27	Q9CY27	Very-long-chain enoyl-CoA reductase	Tecr	Cluster -589
Q9D6U8	Q9D6U8	Protein FAM162A	Fam162a	Cluster -589
Q9D7G0	Q9D7G0	Ribose-phosphate pyrophosphokinase 1	Prps1	Cluster -589
Q9DBJ1	Q9DBJ1	Phosphoglycerate mutase 1	Pgam1	Cluster -589
Q9EQF6	Q9EQF6	Dihydropyrimidinase-related protein 5	Dpysl5	Cluster -589
Q9R0P9	Q9R0P9	Ubiquitin carboxyl-terminal hydrolase isozyme L1	Uchl1	Cluster -589
Q9Z127;Q8BGK6-2;Q8BGK6	Q9Z127	Large neutral amino acids transporter small subunit 1	Slc7a5	Cluster -589
O55135	O55135	Eukaryotic translation initiation factor 6	Eif6	Cluster -589
P60766-1	P60766-1	Cell division control protein 42 homolog	Cdc42	Cluster -589
P98086	P98086	Complement C1q subcomponent subunit A	C1qa	Cluster -589
A2AWA9;A2AWA9-2;A2AWA9-3	A2AWA9;A2AWA9-2	Rab GTPase-activating protein 1	Rabgap1	Cluster -590
E9PUL5	E9PUL5	Proline-rich transmembrane protein 2	Prrt2	Cluster -590
F8VPU2;Q91VS8	F8VPU2	FERM, RhoGEF and pleckstrin domain-containing protein 1	Farp1	Cluster -590
O08529	O08529	Calpain-2 catalytic subunit	Capn2	Cluster -590
O08532-5;O08532-2;O08532-4;O08532;O08532-3	O08532-5;O08532-2;O08532-4;O08532;O08532-3	Voltage-dependent calcium channel subunit alpha-2/delta-1;Voltage-dependent calcium channel subunit alpha-2-1;Voltage-dependent calcium channel subunit delta-1	Cacna2d1	Cluster -590
O08788;O08788-2	O08788;O08788-2	Dynactin subunit 1	Dctn1	Cluster -590
O08989	O08989	Ras-related protein M-Ras	Mras	Cluster -590
O09111	O09111	NADH dehydrogenase [ubiquinone] 1 beta subcomplex subunit 11, mitochondrial	Ndufb11	Cluster -590
O35343	O35343	Importin subunit alpha-3	Kpna4	Cluster -590
O35658	O35658	Complement component 1 Q subcomponent-binding protein, mitochondrial	C1qbp	Cluster -590
O55126	O55126	Protein NipSnap homolog 2	Gbas	Cluster -590
O88544	O88544	COP9 signalosome complex subunit 4	Cops4	Cluster -590
O88935;O88935-3	O88935;O88935-3	Synapsin-1	Syn1	Cluster -590
O89051	O89051	Integral membrane protein 2B;BRI2, membrane form;BRI2 intracellular domain;BRI2C, soluble form;Bri23 peptide	Itm2b	Cluster -590
O89053	O89053	Coronin-1A	Coro1a	Cluster -590
P00405	P00405	Cytochrome c oxidase subunit 2	Mtco2	Cluster -590
P05201	P05201	Aspartate aminotransferase, cytoplasmic	Got1	Cluster -590
P07901	P07901	Heat shock protein HSP 90-alpha	Hsp90aa1	Cluster -590
P09671	P09671	Superoxide dismutase [Mn], mitochondrial	Sod2	Cluster -590
P12023-2;P12023;P12023-3	P12023-2;P12023;P12023-3	Amyloid beta A4 protein;N-APP;Soluble APP-alpha;Soluble APP-beta;C99;Beta-amyloid protein 42;Beta-amyloid protein 40;C83;P3(42);P3(40);C80;Gamma-secretase C-terminal fragment 59;Gamma-secretase C-terminal fragment 57;Gamma-secretase C-terminal fragment 50;C31	App	Cluster -590
P12960	P12960	Contactin-1	Cntn1	Cluster -590
P13595;P13595-3;P13595-4	P13595;P13595-3;P13595-4	Neural cell adhesion molecule 1	Ncam1	Cluster -590
P14873	P14873	Microtubule-associated protein 1B;MAP1B heavy chain;MAP1 light chain LC1	Map1b	Cluster -590
P15209;P15209-4;P15209-3;P15209-2	P15209;P15209-4;P15209-3	BDNF/NT-3 growth factors receptor	Ntrk2	Cluster -590
P18872-2	P18872-2	Guanine nucleotide-binding protein G(o) subunit alpha	Gnao1	Cluster -590
P19246	P19246	Neurofilament heavy polypeptide	Nefh	Cluster -590
P20357	P20357	Microtubule-associated protein 2	Map2	Cluster -590
P22315	P22315	Ferrochelatase, mitochondrial	Fech	Cluster -590
P23242	P23242	Gap junction alpha-1 protein	Gja1	Cluster -590
P26638	P26638	Serine--tRNA ligase, cytoplasmic	Sars	Cluster -590
P28474;Q64437	P28474	Alcohol dehydrogenase class-3	Adh5	Cluster -590
P28867;P28867-2;REV__Q6ZPL9;Q02111	P28867;P28867-2	Protein kinase C delta type;Protein kinase C delta type regulatory subunit;Protein kinase C delta type catalytic subunit	Prkcd	Cluster -590
P29758	P29758	Ornithine aminotransferase, mitochondrial	Oat	Cluster -590
P35278	P35278	Ras-related protein Rab-5C	Rab5c	Cluster -590
P35802	P35802	Neuronal membrane glycoprotein M6-a	Gpm6a	Cluster -590
P35803;P35803-8;P35803-3;P35803-2;P35803-6;P35803-4;P35803-5;P35803-7	P35803;P35803-8;P35803-3;P35803-2	Neuronal membrane glycoprotein M6-b	Gpm6b	Cluster -590
P45878	P45878	Peptidyl-prolyl cis-trans isomerase FKBP2	Fkbp2	Cluster -590
P47857;P47857-2;P47857-3	P47857;P47857-2;P47857-3	ATP-dependent 6-phosphofructokinase, muscle type	Pfkm	Cluster -590
P47941	P47941	Crk-like protein	Crkl	Cluster -590
P49722	P49722	Proteasome subunit alpha type-2	Psma2	Cluster -590
P51863	P51863	V-type proton ATPase subunit d 1	Atp6v0d1	Cluster -590
P55096	P55096	ATP-binding cassette sub-family D member 3	Abcd3	Cluster -590
P58252	P58252	Elongation factor 2	Eef2	Cluster -590
P59759	P59759	MKL/myocardin-like protein 2	Mkl2	Cluster -590
P61922;P61922-2	P61922;P61922-2	4-aminobutyrate aminotransferase, mitochondrial	Abat	Cluster -590
P61982	P61982	14-3-3 protein gamma;14-3-3 protein gamma, N-terminally processed	Ywhag	Cluster -590
P62331	P62331	ADP-ribosylation factor 6	Arf6	Cluster -590
P62631	P62631	Elongation factor 1-alpha 2	Eef1a2	Cluster -590
P62874;Q61011	P62874	Guanine nucleotide-binding protein G(I)/G(S)/G(T) subunit beta-1	Gnb1	Cluster -590
P63037	P63037	DnaJ homolog subfamily A member 1	Dnaja1	Cluster -590
P63044	P63044	Vesicle-associated membrane protein 2	Vamp2	Cluster -590
P68037	P68037	Ubiquitin-conjugating enzyme E2 L3	Ube2l3	Cluster -590
P70296;Q8VIN1-2;Q8VIN1	P70296	Phosphatidylethanolamine-binding protein 1;Hippocampal cholinergic neurostimulating peptide	Pebp1	Cluster -590
P70663	P70663	SPARC-like protein 1	Sparcl1	Cluster -590
P80317;Q61390	P80317	T-complex protein 1 subunit zeta	Cct6a	Cluster -590
P97355	P97355	Spermine synthase	Sms	Cluster -590
P97427	P97427	Dihydropyrimidinase-related protein 1	Crmp1	Cluster -590
P99026	P99026	Proteasome subunit beta type-4	Psmb4	Cluster -590
Q2M3X8;Q2M3X8-4;Q2M3X8-2;Q2M3X8-3;Q501J7-2;Q501J7;Q501J7-3	Q2M3X8;Q2M3X8-4;Q2M3X8-2;Q2M3X8-3	Phosphatase and actin regulator 1	Phactr1	Cluster -590
Q2TPA8	Q2TPA8	Hydroxysteroid dehydrogenase-like protein 2	Hsdl2	Cluster -590
Q3TXS7	Q3TXS7	26S proteasome non-ATPase regulatory subunit 1	Psmd1	Cluster -590
Q3UHJ0;Q3UHJ0-2	Q3UHJ0;Q3UHJ0-2	AP2-associated protein kinase 1	Aak1	Cluster -590
Q5SRX1-2;Q5SRX1;Q5SRX1-3;Q5SRX1-4;Q5SRX1-5	Q5SRX1-2;Q5SRX1;Q5SRX1-3;Q5SRX1-4;Q5SRX1-5	TOM1-like protein 2	Tom1l2	Cluster -590
Q60597-3	Q60597-3	2-oxoglutarate dehydrogenase, mitochondrial	Ogdh	Cluster -590
Q60625	Q60625	Intercellular adhesion molecule 5	Icam5	Cluster -590
Q61411;Q61411-2	Q61411;Q61411-2	GTPase HRas;GTPase HRas, N-terminally processed	Hras	Cluster -590
Q61425	Q61425	Hydroxyacyl-coenzyme A dehydrogenase, mitochondrial	Hadh	Cluster -590
Q61990;Q61990-3;P57724	Q61990;Q61990-3	Poly(rC)-binding protein 2	Pcbp2	Cluster -590
Q62418-3;Q62418-2;Q62418	Q62418-3;Q62418-2;Q62418	Drebrin-like protein	Dbnl	Cluster -590
Q62419	Q62419	Endophilin-A2	Sh3gl1	Cluster -590
Q64332	Q64332	Synapsin-2	Syn2	Cluster -590
Q64727	Q64727	Vinculin	Vcl	Cluster -590
Q68FL4;Q68FL4-2	Q68FL4;Q68FL4-2	Putative adenosylhomocysteinase 3	Ahcyl2	Cluster -590
Q6IRU2	Q6IRU2	Tropomyosin alpha-4 chain	Tpm4	Cluster -590
Q6P9K8;Q6P9K8-3;Q6P9K8-2;Q6P9K8-4;Q8VHK1	Q6P9K8;Q6P9K8-3;Q6P9K8-2	Caskin-1	Caskin1	Cluster -590
Q6PIE5;Q9WV27	Q6PIE5	Sodium/potassium-transporting ATPase subunit alpha-2	Atp1a2	Cluster -590
Q6ZWX6	Q6ZWX6	Eukaryotic translation initiation factor 2 subunit 1	Eif2s1	Cluster -590
Q7TMM9	Q7TMM9	Tubulin beta-2A chain	Tubb2a	Cluster -590
Q7TPR4	Q7TPR4	Alpha-actinin-1	Actn1	Cluster -590
Q7TQD2	Q7TQD2	Tubulin polymerization-promoting protein	Tppp	Cluster -590
Q80TY0-2;Q80TY0-3;Q80TY0;Q80TY0-4;Q80TY0-5	Q80TY0-2;Q80TY0-3;Q80TY0;Q80TY0-4	Formin-binding protein 1	Fnbp1	Cluster -590
Q80UW2	Q80UW2	F-box only protein 2	Fbxo2	Cluster -590
Q80Z24	Q80Z24	Neuronal growth regulator 1	Negr1	Cluster -590
Q8BG73	Q8BG73	SH3 domain-binding glutamic acid-rich-like protein 2	Sh3bgrl2	Cluster -590
Q8BGN8-2;Q8BGN8	Q8BGN8-2;Q8BGN8	Synaptoporin	Synpr	Cluster -590
Q8BGQ7	Q8BGQ7	Alanine--tRNA ligase, cytoplasmic	Aars	Cluster -590
Q8BH04	Q8BH04	Phosphoenolpyruvate carboxykinase [GTP], mitochondrial	Pck2	Cluster -590
Q8BJI1	Q8BJI1	Sodium-dependent neutral amino acid transporter SLC6A17	Slc6a17	Cluster -590
Q8BL97-3;Q8BL97-4;Q8BL97-2;Q8BL97	Q8BL97-3;Q8BL97-4;Q8BL97-2;Q8BL97	Serine/arginine-rich splicing factor 7	Srsf7	Cluster -590
Q8BUV3	Q8BUV3	Gephyrin;Molybdopterin adenylyltransferase;Molybdopterin molybdenumtransferase	Gphn	Cluster -590
Q8BVG4;Q8BVG4-2	Q8BVG4;Q8BVG4-2	Dipeptidyl peptidase 9	Dpp9	Cluster -590
Q8BVQ5	Q8BVQ5	Protein phosphatase methylesterase 1	Ppme1	Cluster -590
Q8BW75	Q8BW75	Amine oxidase [flavin-containing] B	Maob	Cluster -590
Q8BWG8;Q8BWG8-2;P20443;Q91YI4;Q91YI4-2	Q8BWG8;Q8BWG8-2	Beta-arrestin-1	Arrb1	Cluster -590
Q8BYI9;Q8BYI9-2	Q8BYI9;Q8BYI9-2	Tenascin-R	Tnr	Cluster -590
Q8C078;Q8C078-5;Q8C078-2;Q8C078-4;Q8C078-3	Q8C078;Q8C078-5;Q8C078-2;Q8C078-4;Q8C078-3	Calcium/calmodulin-dependent protein kinase kinase 2	Camkk2	Cluster -590
Q8C522	Q8C522	Endonuclease domain-containing 1 protein	Endod1	Cluster -590
Q8C854;Q8C854-3;Q8C854-1;Q8C854-2	Q8C854;Q8C854-3;Q8C854-1;Q8C854-2	Myelin expression factor 2	Myef2	Cluster -590
Q8CAA7	Q8CAA7	Glucose 1,6-bisphosphate synthase	Pgm2l1	Cluster -590
Q8K400;Q8K400-2	Q8K400	Syntaxin-binding protein 5	Stxbp5	Cluster -590
Q8K4P8-2;Q8K4P8;Q8K4P8-4;Q8K4P8-3	Q8K4P8-2;Q8K4P8;Q8K4P8-4;Q8K4P8-3	E3 ubiquitin-protein ligase HECW1	Hecw1	Cluster -590
Q8R010	Q8R010	Aminoacyl tRNA synthase complex-interacting multifunctional protein 2	Aimp2	Cluster -590
Q8R1G2	Q8R1G2	Carboxymethylenebutenolidase homolog	Cmbl	Cluster -590
Q8R361	Q8R361	Rab11 family-interacting protein 5	Rab11fip5	Cluster -590
Q8R366	Q8R366	Immunoglobulin superfamily member 8	Igsf8	Cluster -590
Q91V64	Q91V64	Isochorismatase domain-containing protein 1	Isoc1	Cluster -590
Q91XV3	Q91XV3	Brain acid soluble protein 1	Basp1	Cluster -590
Q921F2	Q921F2	TAR DNA-binding protein 43	Tardbp	Cluster -590
Q922D8	Q922D8	C-1-tetrahydrofolate synthase, cytoplasmic;Methylenetetrahydrofolate dehydrogenase;Methenyltetrahydrofolate cyclohydrolase;Formyltetrahydrofolate synthetase;C-1-tetrahydrofolate synthase, cytoplasmic, N-terminally processed	Mthfd1	Cluster -590
Q99K48;Q99K48-2	Q99K48	Non-POU domain-containing octamer-binding protein	Nono	Cluster -590
Q99KK7	Q99KK7	Dipeptidyl peptidase 3	Dpp3	Cluster -590
Q99N28	Q99N28	Cell adhesion molecule 3	Cadm3	Cluster -590
Q99P72;Q99P72-3;Q99P72-5;Q99P72-4	Q99P72;Q99P72-3	Reticulon-4	Rtn4	Cluster -590
Q99PT1	Q99PT1	Rho GDP-dissociation inhibitor 1	Arhgdia	Cluster -590
Q99PU5	Q99PU5	Long-chain-fatty-acid--CoA ligase ACSBG1	Acsbg1	Cluster -590
Q9CQJ8	Q9CQJ8	NADH dehydrogenase [ubiquinone] 1 beta subcomplex subunit 9	Ndufb9	Cluster -590
Q9CQM9	Q9CQM9	Glutaredoxin-3	Glrx3	Cluster -590
Q9CQV8-2;Q9CQV8	Q9CQV8-2;Q9CQV8	14-3-3 protein beta/alpha;14-3-3 protein beta/alpha, N-terminally processed	Ywhab	Cluster -590
Q9CR68	Q9CR68	Cytochrome b-c1 complex subunit Rieske, mitochondrial;Cytochrome b-c1 complex subunit 11	Uqcrfs1	Cluster -590
Q9CZW5	Q9CZW5	Mitochondrial import receptor subunit TOM70	Tomm70a	Cluster -590
Q9D3D9	Q9D3D9	ATP synthase subunit delta, mitochondrial	Atp5d	Cluster -590
Q9D4H8;Q9D4H8-2	Q9D4H8;Q9D4H8-2	Cullin-2	Cul2	Cluster -590
Q9D6M3	Q9D6M3	Mitochondrial glutamate carrier 1	Slc25a22	Cluster -590
Q9D892	Q9D892	Inosine triphosphate pyrophosphatase	Itpa	Cluster -590
Q9D8S4	Q9D8S4	Oligoribonuclease, mitochondrial	Rexo2	Cluster -590
Q9DB05	Q9DB05	Alpha-soluble NSF attachment protein	Napa	Cluster -590
Q9DC51	Q9DC51	Guanine nucleotide-binding protein G(k) subunit alpha	Gnai3	Cluster -590
Q9JI90;Q9JI90-2	Q9JI90	E3 ubiquitin-protein ligase RNF14	Rnf14	Cluster -590
Q9JM14	Q9JM14	5(3)-deoxyribonucleotidase, cytosolic type	Nt5c	Cluster -590
Q9QUP5	Q9QUP5	Hyaluronan and proteoglycan link protein 1	Hapln1	Cluster -590
Q9QYB1	Q9QYB1	Chloride intracellular channel protein 4	Clic4	Cluster -590
Q9QYB5-2;Q9QYB5	Q9QYB5-2;Q9QYB5	Gamma-adducin	Add3	Cluster -590
Q9QYR6-2;Q9QYR6	Q9QYR6-2;Q9QYR6	Microtubule-associated protein 1A;MAP1A heavy chain;MAP1 light chain LC2	Map1a	Cluster -590
Q9R111	Q9R111	Guanine deaminase	Gda	Cluster -590
Q9R1P1	Q9R1P1	Proteasome subunit beta type-3	Psmb3	Cluster -590
Q9R1T2;Q9R1T2-2	Q9R1T2;Q9R1T2-2	SUMO-activating enzyme subunit 1;SUMO-activating enzyme subunit 1, N-terminally processed	Sae1	Cluster -590
Q9R1T4-2;Q9R1T4-3;Q9R1T4	Q9R1T4-2;Q9R1T4-3;Q9R1T4	Septin-6	2022-09-06	Cluster -590
Q9WTL7	Q9WTL7	Acyl-protein thioesterase 2	Lypla2	Cluster -590
Q9WTR5	Q9WTR5	Cadherin-13	Cdh13	Cluster -590
Q9WUA3;Q9WUA3-2	Q9WUA3;Q9WUA3-2	ATP-dependent 6-phosphofructokinase, platelet type	Pfkp	Cluster -590
Q9WUM4	Q9WUM4	Coronin-1C	Coro1c	Cluster -590
Q9Z140	Q9Z140	Copine-6	Cpne6	Cluster -590
Q9Z1F9	Q9Z1F9	SUMO-activating enzyme subunit 2	Uba2	Cluster -590
Q9Z1X4-2;Q9Z1X4;Q9Z1X4-3	Q9Z1X4-2;Q9Z1X4;Q9Z1X4-3	Interleukin enhancer-binding factor 3	Ilf3	Cluster -590
P18872	P18872	Guanine nucleotide-binding protein G(o) subunit alpha	Gnao1	Cluster -590
Q80YV4-2;Q80YV4;Q80YV4-3	Q80YV4-2;Q80YV4	Pantothenate kinase 4	Pank4	Cluster -590
Q8C3Q5-2;Q8C3Q5	Q8C3Q5-2;Q8C3Q5	Protein shisa-7	Shisa7	Cluster -590
Q9JKC8	Q9JKC8	AP-3 complex subunit mu-1	Ap3m1	Cluster -590
Q9Z0L0	Q9Z0L0	Trophoblast glycoprotein	Tpbg	Cluster -590
