# Supplementary material for: Targeted complement inhibition ameliorates the pathological and cognitive outcomes in repetitive mild closed head injury
Source: Signal Transduct Target Ther. 2025 Nov 20;10:378. doi: 10.1038/s41392-025-02466-7 (PMC12630812; doi:10.1038/s41392-025-02466-7)
Supplement: Supplementary file 3 — Dataset 2 [file 41392_2025_2466_MOESM3_ESM.xlsx]

## Sheet: 549
Name	Type	Total # of Neighbors	Overlap	Percent Overlap	Gene Set Seed	Overlapping Entities	p-value	#
Neighbors of calcium channel	Pathway	666	2	0	calcium channel	RIMS1,ANXA3	0.00129241	1
Neighbors of exocytosis	Pathway	1385	2	0	exocytosis	RIMS1,ANXA3	0.00549973	2
Neighbors of DNA replication	Pathway	2310	2	0	DNA replication	RIMS1,ANXA3	0.0149901	3
Neighbors of Abnormalities	Pathway	2458	2	0	Abnormalities	RIMS1,RPS24	0.0169168	4

## Sheet: 576
Name	Type	Total # of Neighbors	Overlap	Percent Overlap	Gene Set Seed	Overlapping Entities	p-value	#
Neighbors of apoptosis	Pathway	7607	20	0	apoptosis	SLC30A3,KCNA1,MAOA,PLAA,ARHGAP35,HSPA1A,CANX,PAK2,MAP2K4,CSNK2B,SERPINB6,CUL4B,PRDX5,C12orf5,PEPD,FKBP8,DCAF7,MTDH,LGI1,MTCH1	5.15604e-09	1
Neighbors of cell death	Pathway	4895	16	0	cell death	KCNA1,MAOA,GALE,PLAA,HSPA1A,CANX,PDIA6,PAK2,MAP2K4,PRDX5,C12orf5,FKBP8,DCAF7,MTDH,LGI1,MTCH1	4.72032e-08	2
Neighbors of Prion Diseases	Pathway	101	4	3	Prion Diseases	MAOA,HSPA1A,CANX,PDIA6	1.18518e-06	3
Neighbors of cell proliferation	Pathway	8093	18	0	cell proliferation	SLC30A1,KCNA1,MAOA,ARHGAP35,HSPA1A,CANX,PDIA6,PAK2,MAP2K4,CSNK2B,CUL4B,PRDX5,C12orf5,PEPD,FKBP8,DCAF7,MTDH,LGI1	1.33469e-06	4
Neighbors of ER-associated protein catabolism	Pathway	257	5	1	ER-associated protein catabolism	PLAA,HSPA1A,CANX,PEPD,FKBP8	1.55228e-06	5
Neighbors of multidomain protein assemblies	Pathway	2	2	66	multidomain protein assemblies	HSPA1A,CANX	1.76939e-06	6
Neighbors of Nerve injury	Pathway	844	7	0	Nerve injury	SLC30A1,SLC30A3,KCNA1,MAOA,HSPA1A,PRDX5,FKBP8	2.83534e-06	7
Neighbors of neuronal death	Pathway	1447	8	0	neuronal death	SLC30A1,SLC30A3,MAOA,HSPA1A,MAP2K4,PRDX5,FKBP8,MTDH	9.59126e-06	8
Neighbors of protein synthesis	Pathway	1952	9	0	protein synthesis	GALE,HSPA1A,CANX,EEF1G,PAK2,MAP2K4,CSNK2B,PEPD,FKBP8	9.90711e-06	9
Neighbors of mitochondrial damage	Pathway	1059	7	0	mitochondrial damage	MAOA,PLAA,HSPA1A,PAK2,MAP2K4,PRDX5,MTCH1	1.25009e-05	10
Neighbors of ER unfolded protein response	Pathway	744	6	0	ER unfolded protein response	SLC30A1,GALE,HSPA1A,CANX,PDIA6,MTDH	1.93129e-05	11
Neighbors of cytokinesis	Pathway	792	6	0	cytokinesis	PKP4,ARHGAP35,HSPA1A,PAK2,MAP2K4,CSNK2B	2.74345e-05	12
Neighbors of embryonal development	Pathway	2849	10	0	embryonal development	SLC30A1,SLC30A3,GALE,HSPA1A,CANX,PAK2,MAP2K4,CSNK2B,CUL4B,MTDH	2.97239e-05	13
Neighbors of Seizures	Pathway	816	6	0	Seizures	SLC30A1,SLC30A3,KCNA1,MAOA,HSPA1A,LGI1	3.24218e-05	14
Neighbors of protein folding	Pathway	493	5	1	protein folding	GALE,HSPA1A,CANX,PDIA6,FKBP8	3.59582e-05	15
Neighbors of neurite outgrowth	Pathway	1752	8	0	neurite outgrowth	PKP4,ARHGAP35,HSPA1A,PAK2,MAP2K4,CUL4B,FKBP8,LGI1	3.82301e-05	16
Neighbors of Senile Plaques	Pathway	84	3	3	Senile Plaques	SLC30A3,HSPA1A,MAP2K4	4.02937e-05	17
Neighbors of oxidative stress	Pathway	2356	9	0	oxidative stress	MAOA,HSPA1A,CANX,EEF1G,MAP2K4,CSNK2B,PRDX5,C12orf5,PEPD	4.45444e-05	18
Neighbors of Glioma	Pathway	870	6	0	Glioma	PLAA,ARHGAP35,HSPA1A,C12orf5,MTDH,LGI1	4.63409e-05	19
Neighbors of Death	Pathway	3018	10	0	Death	KCNA1,MAOA,HSPA1A,CANX,PDIA6,MAP2K4,CSNK2B,C12orf5,PEPD,LGI1	4.89602e-05	20
Neighbors of caspase	Pathway	1322	7	0	caspase	MAOA,HSPA1A,CANX,MAP2K4,SERPINB6,FKBP8,MTDH	5.18408e-05	21
Neighbors of Epilepsy, Temporal Lobe	Pathway	100	3	2	Epilepsy, Temporal Lobe	SLC30A3,KCNA1,LGI1	6.74254e-05	22
Neighbors of necrotic cell death	Pathway	308	4	1	necrotic cell death	HSPA1A,CANX,PRDX5,C12orf5	9.31493e-05	23
Neighbors of aging	Pathway	1515	7	0	aging	SLC30A3,MAOA,HSPA1A,CANX,MAP2K4,PRDX5,PEPD	0.000122167	24
Neighbors of Binge-Eating Disorder	Pathway	21	2	9	Binge-Eating Disorder	MAOA,CSNK2B	0.000135004	25
Neighbors of Intellectual Disability	Pathway	345	4	1	Intellectual Disability	MAOA,PAK2,CUL4B,PEPD	0.000143906	26
Neighbors of brain development	Pathway	1097	6	0	brain development	MAOA,ARHGAP35,MAP2K4,CUL4B,FKBP8,LGI1	0.000165902	27
Neighbors of grooming behavior	Pathway	136	3	2	grooming behavior	KCNA1,MAOA,HSPA1A	0.000166486	28
Neighbors of neuron toxicity	Pathway	1108	6	0	neuron toxicity	SLC30A1,SLC30A3,KCNA1,MAOA,PLAA,HSPA1A	0.000175147	29
Neighbors of Epilepsies, Partial	Pathway	28	2	6	Epilepsies, Partial	KCNA1,LGI1	0.000236482	30
Neighbors of Neoplasms	Pathway	5248	12	0	Neoplasms	MAOA,ARHGAP35,HSPA1A,PAK2,MAP2K4,CSNK2B,CUL4B,C12orf5,PEPD,FKBP8,MTDH,LGI1	0.000243842	31
Neighbors of actin organization	Pathway	1720	7	0	actin organization	PKP4,ARHGAP35,HSPA1A,CANX,EEF1G,PAK2,LGI1	0.000267828	32
Neighbors of cytoskeletal regulator	Pathway	32	2	6	cytoskeletal regulator	ARHGAP35,MAP2K4	0.000306953	33
Neighbors of ROS generation	Pathway	1802	7	0	ROS generation	MAOA,HSPA1A,MAP2K4,CSNK2B,PRDX5,C12orf5,MTDH	0.000355957	34
Neighbors of transmembrane potential	Pathway	817	5	0	transmembrane potential	KCNA1,MAOA,HSPA1A,PRDX5,C12orf5	0.00038047	35
Neighbors of cell redox homeostasis	Pathway	181	3	1	cell redox homeostasis	PDIA6,PRDX5,C12orf5	0.000383447	36
Neighbors of Abnormalities	Pathway	2458	8	0	Abnormalities	MAOA,GALE,HSPA1A,MAP2K4,CUL4B,C12orf5,PEPD,LGI1	0.000405518	37
Neighbors of GPCR	Pathway	458	4	0	GPCR	KCNA1,ARHGAP35,HSPA1A,CSNK2B	0.000421688	38
Neighbors of Prostate Cancer	Pathway	1305	6	0	Prostate Cancer	MAOA,HSPA1A,EEF1G,MAP2K4,CSNK2B,MTDH	0.000422477	39
Neighbors of response to bacteria	Pathway	39	2	5	response to bacteria	HSPA1A,MAP2K4	0.000451931	40
Neighbors of Epilepsy, Generalized	Pathway	40	2	4	Epilepsy, Generalized	MAOA,LGI1	0.000474879	41
Neighbors of Convulsions	Pathway	200	3	1	Convulsions	KCNA1,MAOA,HSPA1A	0.00051227	42
Neighbors of protein ubiquitination	Pathway	1960	7	0	protein ubiquitination	PLAA,HSPA1A,CANX,MAP2K4,CSNK2B,CUL4B,FKBP8	0.000591597	43
Neighbors of Ischemia	Pathway	1391	6	0	Ischemia	SLC30A1,MAOA,HSPA1A,PDIA6,MAP2K4,C12orf5	0.000592647	44
Neighbors of immunoreactivity	Pathway	933	5	0	immunoreactivity	SLC30A3,MAOA,HSPA1A,CANX,MAP2K4	0.000695597	45
Neighbors of immunity	Pathway	1435	6	0	immunity	KCNA1,HSPA1A,PDIA6,MAP2K4,CSNK2B,PEPD	0.000698311	46
Neighbors of viral reproduction	Pathway	1447	6	0	viral reproduction	HSPA1A,CANX,EEF1G,PAK2,CSNK2B,FKBP8	0.000729538	47
Neighbors of Neoplasm Metastasis	Pathway	2704	8	0	Neoplasm Metastasis	ARHGAP35,HSPA1A,CANX,PDIA6,MAP2K4,FKBP8,MTDH,LGI1	0.000769411	48
Neighbors of wound healing	Pathway	1465	6	0	wound healing	PKP4,HSPA1A,PAK2,PEPD,MTDH,LGI1	0.000778412	49
Neighbors of lipid peroxidation	Pathway	542	4	0	lipid peroxidation	MAOA,HSPA1A,CSNK2B,PRDX5	0.000791709	50
Neighbors of mitophagy	Pathway	236	3	1	mitophagy	HSPA1A,C12orf5,FKBP8	0.000826177	51
Neighbors of cell growth	Pathway	5082	11	0	cell growth	PKP4,MAOA,GALE,HSPA1A,PAK2,MAP2K4,CSNK2B,CUL4B,C12orf5,PEPD,MTDH	0.000836814	52
Neighbors of response to stress	Pathway	560	4	0	response to stress	MAOA,HSPA1A,MAP2K4,C12orf5	0.00089381	53
Neighbors of cell differentiation	Pathway	6987	13	0	cell differentiation	KCNA1,MAOA,ARHGAP35,HSPA1A,EEF1G,MAP2K4,CSNK2B,SERPINB6,CUL4B,PRDX5,DCAF7,MTDH,LGI1	0.000929487	54
Neighbors of hatching	Pathway	251	3	1	hatching	KCNA1,HSPA1A,MAP2K4	0.00098627	55
Neighbors of autophagy	Pathway	1581	6	0	autophagy	HSPA1A,EEF1G,MAP2K4,C12orf5,PEPD,MTDH	0.00115774	56
Neighbors of G2/M transition	Pathway	1065	5	0	G2/M transition	HSPA1A,PAK2,CSNK2B,CUL4B,MTDH	0.00125803	57
Neighbors of metallothionein	Pathway	67	2	2	metallothionein	SLC30A1,HSPA1A	0.00130225	58
Neighbors of Brain Hemorrhage	Pathway	67	2	2	Brain Hemorrhage	HSPA1A,PAK2	0.00130225	59
Neighbors of cell survival	Pathway	3701	9	0	cell survival	KCNA1,MAOA,HSPA1A,CANX,PAK2,MAP2K4,C12orf5,FKBP8,MTDH	0.00135608	60
Neighbors of effector caspase	Pathway	283	3	1	effector caspase	HSPA1A,PAK2,MAP2K4	0.00139047	61
Neighbors of mitochondrial processing peptidase	Pathway	71	2	2	mitochondrial processing peptidase	HSPA1A,PRDX5	0.00145837	62
Neighbors of breathing	Pathway	647	4	0	breathing	KCNA1,MAOA,HSPA1A,C12orf5	0.00152185	63
Neighbors of hearing	Pathway	294	3	1	hearing	SLC30A3,HSPA1A,FKBP8	0.00155017	64
Neighbors of excitotoxicity	Pathway	654	4	0	excitotoxicity	KCNA1,HSPA1A,PRDX5,MTDH	0.00158298	65
Neighbors of mitogen-activated protein kinase	Pathway	2316	7	0	mitogen-activated protein kinase	SLC30A1,SLC30A3,MAOA,PLAA,PAK2,CSNK2B,PEPD	0.00158601	66
Neighbors of myocardial depression	Pathway	75	2	2	myocardial depression	MAOA,HSPA1A	0.001623	67
Neighbors of liver circulation	Pathway	76	2	2	liver circulation	MAOA,HSPA1A	0.00166548	68
Neighbors of inflammatory response	Pathway	2342	7	0	inflammatory response	MAOA,PLAA,HSPA1A,MAP2K4,PRDX5,PEPD,MTDH	0.00169217	69
Neighbors of Dystonia	Pathway	77	2	2	Dystonia	MAOA,LGI1	0.00170849	70
Neighbors of protein aggregation	Pathway	312	3	0	protein aggregation	MAOA,HSPA1A,CANX	0.00183556	71
Neighbors of detoxification	Pathway	689	4	0	detoxification	SLC30A1,PLAA,HSPA1A,C12orf5	0.00191462	72
Neighbors of retrograde protein transport ER to cytosol	Pathway	84	2	2	retrograde protein transport ER to cytosol	HSPA1A,CANX	0.00202426	73
Neighbors of bacterial virulence	Pathway	86	2	2	bacterial virulence	HSPA1A,SERPINB6	0.00211919	74
Neighbors of Insulin Resistance	Pathway	1220	5	0	Insulin Resistance	MAOA,HSPA1A,MAP2K4,C12orf5,PEPD	0.00228762	75
Neighbors of DNA strand breakage	Pathway	733	4	0	DNA strand breakage	HSPA1A,CUL4B,PRDX5,MTDH	0.00239666	76
Neighbors of Sleep Deprivation	Pathway	96	2	2	Sleep Deprivation	HSPA1A,MAP2K4	0.0026249	77
Neighbors of Hearing Loss	Pathway	364	3	0	Hearing Loss	KCNA1,HSPA1A,SERPINB6	0.00283767	78
Neighbors of immunological memory	Pathway	101	2	1	immunological memory	HSPA1A,PRDX5	0.00289702	79
Neighbors of PKA	Pathway	774	4	0	PKA	SLC30A1,SLC30A3,MAOA,HSPA1A	0.00291619	80
Neighbors of protein kinase cascade	Pathway	102	2	1	protein kinase cascade	PAK2,MAP2K4	0.00295297	81
Neighbors of proteasome pathway	Pathway	103	2	1	proteasome pathway	HSPA1A,FKBP8	0.00300943	82
Neighbors of Shock	Pathway	103	2	1	Shock	MAOA,HSPA1A	0.00300943	83
Neighbors of pigmentation	Pathway	383	3	0	pigmentation	HSPA1A,MAP2K4,DCAF7	0.00327341	84
Neighbors of cellular stress response	Pathway	383	3	0	cellular stress response	HSPA1A,CANX,MAP2K4	0.00327341	85
Neighbors of T-cell activation	Pathway	1343	5	0	T-cell activation	KCNA1,HSPA1A,PAK2,MAP2K4,C12orf5	0.00346599	86
Neighbors of Osteosarcoma	Pathway	391	3	0	Osteosarcoma	HSPA1A,MAP2K4,MTDH	0.00346851	87
Neighbors of Brain Injuries, Traumatic	Pathway	397	3	0	Brain Injuries, Traumatic	SLC30A3,MAOA,HSPA1A	0.00361944	88
Neighbors of cell invasion	Pathway	1985	6	0	cell invasion	ARHGAP35,HSPA1A,PAK2,MAP2K4,MTDH,LGI1	0.00367244	89
Neighbors of Tremor	Pathway	115	2	1	Tremor	MAOA,HSPA1A	0.00372625	90
Neighbors of Ventilator-Induced Lung Injury	Pathway	117	2	1	Ventilator-Induced Lung Injury	ARHGAP35,HSPA1A	0.00385273	91
Neighbors of liver development	Pathway	407	3	0	liver development	HSPA1A,MAP2K4,PRDX5	0.00387985	92
Neighbors of breast carcinoma	Pathway	408	3	0	breast carcinoma	HSPA1A,CANX,MTDH	0.00390651	93
Neighbors of Hearing Loss, Sensorineural	Pathway	118	2	1	Hearing Loss, Sensorineural	HSPA1A,SERPINB6	0.00391671	94
Neighbors of Brain Ischemia	Pathway	410	3	0	Brain Ischemia	SLC30A1,MAOA,HSPA1A	0.00396015	95
Neighbors of Heart Arrest	Pathway	120	2	1	Heart Arrest	HSPA1A,MAP2K4	0.00404616	96
Neighbors of neuron apoptosis	Pathway	414	3	0	neuron apoptosis	HSPA1A,MAP2K4,FKBP8	0.0040688	97
Neighbors of GTPase	Pathway	855	4	0	GTPase	PKP4,ARHGAP35,PAK2,PEPD	0.00416146	98
Neighbors of Cancer	Pathway	4357	9	0	Cancer	MAOA,HSPA1A,MAP2K4,SERPINB6,CUL4B,C12orf5,PEPD,FKBP8,MTDH	0.00425598	99
Neighbors of protein amino acid oxidation	Pathway	124	2	1	protein amino acid oxidation	CSNK2B,PRDX5	0.00431098	100

## Sheet: 586
Name	Type	Total # of Neighbors	Overlap	Percent Overlap	Gene Set Seed	Overlapping Entities	p-value	#
Neighbors of cell death	Pathway	4895	87	1	cell death	CDH2,RYR2,CALR,SLC2A1,TF,KCNC3,PGM3,WARS,ENO2,SH3GLB1,ALDH2,CAT,TH,BCAT1,FASN,ACSL1,PKM,ALDH4A1,PLCB1,HMOX2,LTA4H,MPI,NOS1,EPRS,MDH2,FH,ACLY,SSRP1,DNM1,CLASP2,DNM1L,DNAJB2,HYOU1,HSPA5,P4HB,NEDD4,PSMD6,UBQLN1,CSE1L,NUTF2,VAPA,EZR,ANK2,ACTB,SPTAN1,RAB7A,SFPQ,SRSF1,TOMM22,VCP,NARS,EIF4G1,PENK,AKT3,TOLLIP,PRKAA1,PPP3CB,PPP2CB,AIFM1,CSNK2A1,CDK5,SRPK2,ACP1,PARK7,BAG6,TRIM32,TPP2,GRIN2B,PRMT5,SETD7,ABH…	3.17814e-16	1
Neighbors of apoptosis	Pathway	7607	110	1	apoptosis	CDH2,RYR2,CALR,SLC2A1,TF,CACNA2D3,WARS,ENO2,SH3GLB1,ALDH2,CAT,TH,ALDH9A1,BCAT1,FASN,ACSL1,ACADL,ECI2,PDK2,PKM,ALDH4A1,GMPS,PLCB1,HMOX2,DDOST,NOS1,NDUFV2,EPRS,UROD,FH,ACLY,SSRP1,PTPRS,DNM1,MAP4,DNM1L,CCT3,HYOU1,HSPA5,P4HB,NEDD4,UBA1,UBQLN1,UBE2M,CSE1L,NUTF2,SEC13,AMPH,EZR,ANK2,ACTB,CIT,PLEC,SPTAN1,RAB7A,SFPQ,SRSF1,HNRNPL,HNRNPU,TOMM22,VCP,NARS,EIF4G1,PENK,AKT3,TOLLIP,CAMK2D,CAMK1D,PRKAA1,PPP3CB,PP…	1.17934e-14	2
Neighbors of cell proliferation	Pathway	8093	114	1	cell proliferation	CDH2,RYR2,CALR,SLC2A1,TF,SCN2A,WARS,ENO2,ALDH2,CAT,TH,BCAT1,FASN,ACSL1,PDK2,PKM,PYGM,PLCB1,HMOX2,LTA4H,NOS1,PRUNE,NDUFB8,MDH2,FH,ACLY,SSRP1,PTPRS,CNTNAP2,NCAN,DNM1,DNM3,CLASP2,DNM1L,PURA,NAP1L1,HSPA5,P4HB,NEDD4,UBA1,PSMD6,UBQLN1,UBE2M,CSE1L,NUTF2,AMPH,EZR,ANK2,ACTB,CIT,PLEC,RAB7A,SFPQ,SRSF1,RNMT,HNRNPL,HNRNPU,VCP,TARS,NARS,EIF4H,RPS10,EIF4G1,PENK,PRKACA,AKT3,CAMK1D,PRKAA1,PPP3CB,PPP2CB,AIFM1,CSNK…	1.68715e-14	3
Neighbors of synaptogenesis	Pathway	1015	34	3	synaptogenesis	CDH2,CALR,TF,CACNA2D3,NOS1,NRXN1,PTPRS,SHANK3,CNTNAP2,NFASC,NCAN,CLASP2,DNM1L,NEDD4,EZR,ANK2,SHANK2,ACTB,SHANK1,CDK5,PTPRA,ACP1,PARK7,CPLX2,SH3GL2,GRIN2B,MAPK8IP3,AACS,CHL1,DTNA,NRGN,MFF,CALB2,WDFY3	1.8959e-13	4
Neighbors of synaptic	Pathway	1128	35	3	synaptic	CDH2,RYR2,CALR,SLC2A1,KCNC3,SCN2A,ENO2,DGKB,PLCB1,NOS1,NRXN1,SHANK3,DNM1,DNM3,CLASP2,NEDD4,VAPA,AMPH,SYNPO,SHANK1,PENK,CDK5,PTPRA,BAIAP2,CPLX2,SH3GL2,GRIN2B,MAPK8IP3,AACS,CHL1,ADAM22,DTNA,SNPH,NRGN,CALB2	7.23983e-13	5
Neighbors of neurite outgrowth	Pathway	1752	43	2	neurite outgrowth	CDH2,ENO2,SH3GLB1,ALDH2,CAT,DGKB,NOS1,NRXN1,PTPRS,SHANK3,CNTNAP2,NFASC,NCAN,DNM1,DNM1L,NAP1L1,HSPA5,NEDD4,VAPA,AMPH,EZR,ANK2,SHANK2,ACTB,TMOD2,TPM3,SPTAN1,RAB7A,PENK,PRKACA,PRKAA1,CDK5,SRPK2,PTPRA,SPAG9,BAIAP2,ELMO2,GRIN2B,AACS,CHL1,ADAM22,CNPY2,PREP	3.27528e-12	6
Neighbors of cell survival	Pathway	3701	66	1	cell survival	CDH2,RYR2,CALR,SLC2A1,TF,SCN2A,ENO2,SH3GLB1,ALDH2,CAT,TH,BCAT1,FASN,PDK2,PKM,PLCB1,NOS1,NDUFV2,FH,ACLY,PTPRS,DNM1,CLASP2,DNM1L,HYOU1,HSPA5,P4HB,NEDD4,UBQLN1,CSE1L,VAPA,EZR,TPM3,RAB7A,SFPQ,SRSF1,TOMM20,VCP,EIF4G1,PENK,AKT3,PRKAA1,PPP2CB,AIFM1,CSNK2A1,CDK5,CSNK2A2,PTPRA,PARK7,ALDH1A1,TRIM32,TPP2,NPEPPS,SH3GL2,GRIN2B,PRMT5,SETD7,ARHGAP5,RHEB,ARFGAP1,OLA1,GLRX,CHL1,SH3KBP1,CALB2,PREP	4.50394e-12	7
Neighbors of cell growth	Pathway	5082	80	1	cell growth	CDH2,RYR2,CALR,SLC2A1,TF,CACNA2D3,SCN2A,PGM3,ENO2,ALDH2,CAT,TH,BCAT1,FASN,ACSL1,PDK2,PKM,PLCB1,NOS1,ATP5J2,ACLY,PTPRS,DNM1,MAP4,DNM1L,PURA,CCT3,HYOU1,HSPA5,P4HB,NEDD4,SEC13,EZR,PDAP1,ACTB,CIT,STAM,RAB7A,SFPQ,SRSF1,RNMT,HNRNPL,HNRNPU,TOMM22,TOMM20,VCP,TARS,EIF4G1,PENK,PRKACA,AKT3,PRKAG2,PRKAA1,PPP2CB,AIFM1,CSNK2A1,CDK5,CSNK2A2,PTPRA,SBF1,PPP6C,ACP1,DDX6,PARK7,SPAG9,ALDH1A1,GLRX5,TRIM32,TPP2,SH3GL2…	6.35711e-12	8
Neighbors of oxidative stress	Pathway	2356	50	2	oxidative stress	RYR2,CALR,SLC2A1,TF,ALDH2,CAT,TH,GSTZ1,FASN,ACADL,PKM,PLCB1,HMOX2,DDOST,NOS1,NDUFB8,EPRS,UROD,FH,DNM1L,HYOU1,HSPA5,P4HB,UBQLN1,AMPH,EZR,ACTB,HNRNPU,EIF4G1,PRKAG2,PRKAA1,PPP3CB,PPP2CB,AIFM1,CDK5,PTPRA,ACP1,PARK7,ALDH1A1,GLRX5,DDT,GRIN2B,DBT,ARHGAP5,RHEB,OLA1,CRYZ,GLRX,SH3KBP1,KIAA0368	8.64359e-12	9
Neighbors of neuron toxicity	Pathway	1108	33	2	neuron toxicity	CALR,SLC2A1,TF,WARS,SH3GLB1,ALDH2,CAT,TH,GSTZ1,HMOX2,NOS1,EPRS,DNM1L,PURA,HYOU1,HSPA5,P4HB,UBQLN2,AMPH,RAB7A,AKT3,AIFM1,CSNK2A1,CDK5,PARK7,SPAG9,ALDH1A1,GRIN2B,ACOT7,ARFGAP1,CALB2,WDFY3,PREP	1.0483e-11	10
Neighbors of endocytosis	Pathway	1976	43	2	endocytosis	CDH2,CALR,SLC2A1,TF,SH3GLB1,CAT,DDOST,CNTNAP2,NFASC,NCAN,DNM1,DNM3,DNM1L,HYOU1,HSPA5,NEDD4,UBQLN2,VAPA,AMPH,EPS15L1,EZR,ANK2,ACTB,PLEC,STAM,RAB7A,RAB4B,PENK,TOLLIP,PPP3CB,CDK5,SBF1,RAB18,SH3GL2,GRIN2B,ARFGAP1,ATAD1,CHL1,SNPH,SYNE1,RTN1,SH3KBP1,UBXN6	1.52264e-10	11
Neighbors of brain development	Pathway	1097	31	2	brain development	CTNNA2,SLC2A1,CAT,BCAT1,NOS1,PRUNE,NRXN1,CNTNAP2,NCAN,DNM1,DNM1L,PURA,AMPH,SFPQ,HNRNPU,PENK,AKT3,PRKAG2,AIFM1,CDK5,RAB18,ELMO2,ABR,GRIN2B,MAPK8IP3,ARHGAP5,GLRX,RTN1,CALB2,WDFY3,PREP	1.72115e-10	12
Neighbors of Nerve Degeneration	Pathway	1309	34	2	Nerve Degeneration	CDH2,CALR,SLC2A1,WARS,ALDH2,CAT,TH,NOS1,NDUFB8,NFASC,DNM1,DNM1L,PURA,HYOU1,P4HB,NEDD4,UBQLN2,UBQLN1,RAB7A,VCP,PPP2CB,AIFM1,CSNK2A1,CDK5,PARK7,BAG6,BAIAP2,NPEPPS,SH3GL2,GRIN2B,MAPK8IP3,HIBCH,CALB2,PREP	1.89883e-10	13
Neighbors of Neoplasms	Pathway	5248	78	1	Neoplasms	CTNNA2,CDH2,CALR,SLC2A1,TF,CACNA2D3,PGM3,WARS,ENO2,SH3GLB1,ALDH2,CAT,TH,ALDH9A1,FASN,ACSL1,PKM,GMPS,PLCB1,PRUNE,UROD,FH,ACLY,DNM1,DNM1L,HYOU1,HSPA5,P4HB,NEDD4,UBA1,CSE1L,EPS15L1,EZR,ANK2,ACTB,PLEC,TPM3,SFPQ,SRSF1,HNRNPL,VCP,EIF4H,EIF4G1,PENK,PRKACA,AKT3,CAMK1D,PRKAA1,AIFM1,CSNK2A1,CDK5,SRPK2,PTPRA,PPP6C,ACP1,DDX6,DCUN1D1,PARK7,SPAG9,ALDH1A1,TRIM32,TPP2,DDT,PRMT5,SETD7,ETHE1,ESD,ARHGAP5,RHEB,NDUFA…	2.28503e-10	14
Neighbors of embryonal development	Pathway	2849	53	1	embryonal development	CDH2,RYR2,CALR,SLC2A1,TF,KCNC3,TH,ALDH9A1,FASN,ACSL1,ACADL,PKM,ALDH4A1,PLCB1,NOS1,ACLY,SSRP1,NRXN1,PTPRS,DNM1,DNM1L,HSPA5,P4HB,NEDD4,CSE1L,NUTF2,EZR,ANK2,ACTB,TPM3,RAB7A,SRSF1,HNRNPU,VCP,NARS,AKT3,CAMK1D,AIFM1,CSNK2A1,CDK5,PTPRA,ALDH1A1,NPEPPS,MAPK8IP3,PRMT5,SETD7,ACOT7,RHEB,ABCE1,MFF,LETM1,UBA6,PREP	2.37615e-10	15
Neighbors of vesicle-mediated transport	Pathway	361	18	4	vesicle-mediated transport	DNM1,DNM1L,OSBPL8,VAPA,SEC13,AMPH,EPS15L1,ANK2,RAB7A,CSNK2A1,CDK5,RAB1B,RAB2A,SH3GL2,MAPK8IP3,ARFGAP1,SYNE1,SH3KBP1	2.63796e-10	16
Neighbors of protein synthesis	Pathway	1952	42	2	protein synthesis	CDH2,CALR,SLC2A1,TF,WARS,CAT,TH,BCAT1,FASN,DGKB,PLCB1,HMOX2,NOS1,ATP5J2,EPRS,DNM1,HYOU1,HSPA5,P4HB,NEDD4,ANK2,ACTB,SFPQ,SRSF1,HNRNPL,TOMM22,VCP,TARS,EIF4H,RPS10,EIF4G1,AKT3,PRKAA1,AIFM1,CSNK2A1,CDK5,PARK7,GRIN2B,PRMT5,RHEB,ABCE1,GLRX	3.64537e-10	17
Neighbors of Alzheimer Disease	Pathway	1143	31	2	Alzheimer Disease	CDH2,RYR2,CALR,SLC2A1,TF,ALDH2,CAT,TH,PKM,HMOX2,DDOST,NOS1,DNM1,DNM1L,HSPA5,P4HB,UBQLN1,PENK,PPP2CB,AIFM1,CDK5,SRPK2,CSNK2A2,PARK7,SH3GL2,GRIN2B,RHEB,CUTA,HNRNPDL,PREPL,PREP	4.66046e-10	18
Neighbors of Abnormalities	Pathway	2458	47	1	Abnormalities	CDH2,RYR2,CALR,SLC2A1,TF,SCN2A,ENO2,SH3GLB1,ALDH2,CAT,TH,ACSL1,NOS1,FH,NRXN1,SHANK3,CNTNAP2,NFASC,NCAN,CLIP2,DNM1L,PURA,HSPA5,NEDD4,UBE2M,ANK2,ACTB,SPTAN1,HNRNPU,EIF4H,PENK,CAMK1D,PRKAG2,PPP2CB,AIFM1,CDK5,PTPRA,ACP1,PARK7,CPLX2,TPP2,SH3GL2,GRIN2B,CALU,CHL1,DTNA,CALB2	1.30773e-09	19
Neighbors of long-term synaptic potentiation	Pathway	997	28	2	long-term synaptic potentiation	CDH2,ENO2,CAT,DGKB,NOS1,NRXN1,SHANK3,DNM1,SYNPO,SHANK1,TMOD2,EIF4G1,PENK,PRKACA,PRKAG2,CDK5,CSNK2A2,PTPRA,PARK7,BAIAP2,CPLX2,SH3GL2,GRIN2B,ATAD1,NRGN,CALB2,CRTC1,PREP	1.63079e-09	20
Neighbors of synaptic plasticity	Pathway	1124	29	2	synaptic plasticity	CTNNA2,CDH2,RYR2,PLCB1,NOS1,NRXN1,SHANK3,NCAN,DNM1,DNM3,NEDD4,SHANK2,ACTB,SYNPO,TMOD2,PENK,CAMK2D,CSNK2A1,CDK5,PARK7,BAIAP2,CPLX2,SH3GL2,GRIN2B,ATAD1,SNPH,NRGN,CALB2,PREP	5.45006e-09	21
Neighbors of autophagy	Pathway	1581	35	2	autophagy	CALR,SLC2A1,SH3GLB1,ALDH2,CAT,PDK2,PKM,GAA,NOS1,ACLY,DNM1L,HSPA5,NEDD4,UBQLN2,UBQLN1,SEC13,SEC22B,AMPH,ACTB,CIT,RAB7A,SFPQ,VCP,EIF4G1,PRKAA1,PPP2CB,AIFM1,CDK5,RAB1B,PARK7,NPEPPS,ACOT7,RHEB,WDFY3,PREP	6.45393e-09	22
Neighbors of Death	Pathway	3018	51	1	Death	CDH2,RYR2,CALR,SLC2A1,TF,SCN2A,ENO2,CAT,TH,FASN,ACSL1,NOS1,EPRS,FH,ACLY,SSRP1,DNM1L,DNAJB2,HYOU1,HSPA5,AMPH,EZR,ACTB,PLEC,SPTAN1,SRSF1,RAB4B,EIF4G1,PENK,TOLLIP,CAMK1D,PPP3CB,AIFM1,CSNK2A1,CDK5,PTPRA,PARK7,BAG6,TPP2,SH3GL2,GRIN2B,MAPK8IP3,PRMT5,RHEB,CHM,GLRX,CHL1,ADAM22,SYNE1,LETM1,WDFY3	1.44448e-08	23
Neighbors of ROS generation	Pathway	1802	37	2	ROS generation	CTNNA2,RYR2,CALR,SLC2A1,TF,ALDH2,CAT,TH,ACSL1,PDK2,ALDH4A1,HMOX2,DDOST,NOS1,EPRS,FH,ACLY,DNM1,DNM1L,HSPA5,P4HB,ANK2,ACTB,PENK,PRKAA1,AIFM1,CSNK2A1,CDK5,ACP1,PARK7,GLRX5,ARHGAP5,RHEB,OLA1,GLRX,NDUFAF2,PREP	1.63126e-08	24
Neighbors of cell cycle	Pathway	3327	54	1	cell cycle	CDH2,CALR,SLC2A1,TF,SH3GLB1,CAT,BCAT1,FASN,PKM,PLCB1,NOS1,MAP4,DNM1L,PURA,NAP1L1,HSPA5,UBA1,CSE1L,NUTF2,OSBPL8,EZR,ACTB,CIT,SPTAN1,SFPQ,SRSF1,HNRNPL,VCP,EIF4G1,PENK,AKT3,CAMK2D,AIFM1,CSNK2A1,CDK5,SRPK2,PTPRA,PPP6C,BAG6,TRIM32,TPP2,NPEPPS,MAPK8IP3,PRMT5,SETD7,RHEB,ARL3,ABCE1,CALU,CNPY2,LETM1,CALB2,PPP6R2,PREP	1.92063e-08	25
Neighbors of cytoskeleton organization and biogenesis	Pathway	1613	34	2	cytoskeleton organization and biogenesis	CDH2,CALR,WARS,SH3GLB1,DNM1,MAP4,DNM1L,P4HB,EZR,ANK2,SHANK2,ACTB,SYNPO,PLEC,SPTAN1,AKT3,CDC42BPB,CSNK2A1,CDK5,PTPRA,ACP1,BAIAP2,TPP2,SH3GL2,PRMT5,RHEB,ARFGAP1,GLRX,ERMN,CALU,CHL1,DTNA,NRGN,SH3KBP1	3.59284e-08	26
Neighbors of exocytosis	Pathway	1385	31	2	exocytosis	CALR,SLC2A1,TF,CACNA2D3,CAT,NOS1,NRXN1,DNM1,DNM3,DNM1L,VAPA,AMPH,EZR,ANK2,ACTB,CIT,SPTAN1,STAM,RAB7A,AIFM1,CDK5,RAB1B,CPLX2,SH3GL2,ARL3,CHM,GLRX,NRGN,RTN1,SCRN1,SYNGR3	4.08051e-08	27
Neighbors of Ischemia	Pathway	1391	31	2	Ischemia	CTNNA2,RYR2,CALR,SLC2A1,ENO2,ALDH2,CAT,TH,HMOX2,NOS1,ATP5J2,EPRS,DNM1L,HYOU1,HSPA5,P4HB,EZR,SPTAN1,TOMM20,EIF4G1,PENK,PRKAA1,AIFM1,CDK5,PARK7,GRIN2B,MAPK8IP3,RHEB,GLRX,MFF,CALB2	4.49566e-08	28
Neighbors of Respiratory chain	Pathway	951	25	2	Respiratory chain	RYR2,TF,ALDH2,CAT,FASN,PDK2,PKM,NOS1,NDUFV2,NDUFB8,EPRS,MDH2,FH,DNM1L,P4HB,AKT3,AIFM1,PARK7,SPAG9,ALDH1A1,GLRX5,ABCE1,CRYZ,GLRX,LETM1	4.68078e-08	29
Neighbors of Seizures	Pathway	816	23	2	Seizures	CDH2,RYR2,SLC2A1,KCNAB2,SCN2A,ENO2,CAT,TH,NOS1,SHANK3,CNTNAP2,HSPA5,AMPH,SPTAN1,PENK,AKT3,AIFM1,CDK5,GRIN2B,ARFGAP1,ADAM22,LETM1,PREP	4.82495e-08	30
Neighbors of actin organization	Pathway	1720	35	2	actin organization	CTNNA2,CDH2,CALR,TF,ENO2,CAT,SHANK3,DNM1,DNM1L,NAP1L1,P4HB,NEDD4,AMPH,EZR,ACTB,SYNPO,CAPZA2,PLEC,TPM3,SPTAN1,PPP2CB,CDK5,ACP1,BAIAP2,ELMO2,SH3GL2,GRIN2B,MAPK8IP3,ARL3,ARFGAP1,GLRX,ERMN,CHL1,NRGN,SH3KBP1	5.23449e-08	31
Neighbors of cell differentiation	Pathway	6987	87	1	cell differentiation	CDH2,RYR2,CALR,SLC2A1,TF,KCNC3,ENO2,CAT,TH,BCAT1,FASN,ACSL1,ECI2,PKM,HEXB,PLCB1,NOS1,EPRS,UROD,MDH2,FH,ACLY,SSRP1,NRXN1,PTPRS,CNTNAP2,NFASC,DNM1,CLASP2,DNM1L,PURA,NAP1L1,HYOU1,HSPA5,NEDD4,UBE2M,OSBPL8,AP3D1,EZR,ANK2,ACTB,CIT,PLEC,TPM3,RAB7A,SFPQ,TOMM20,VCP,RAB4B,RPS10,PENK,PRKACA,AKT3,CAMK1D,PRKAA1,PPP2CB,AIFM1,CDK5,PTPRA,ACP1,RAB18,PARK7,RAB2A,BAG6,ALDH1A1,BAIAP2,TRIM32,GRIN2B,MAPK8IP3,PRMT5,SET…	9.11678e-08	32
Neighbors of neuronal death	Pathway	1447	31	2	neuronal death	CDH2,CALR,SLC2A1,TF,ENO2,SH3GLB1,ALDH2,CAT,HMOX2,NOS1,EPRS,DNM1L,HYOU1,HSPA5,P4HB,NEDD4,UBQLN1,STAM,EIF4G1,PENK,AIFM1,CDK5,SRPK2,PARK7,ALDH1A1,GRIN2B,SETD7,CHL1,SH3KBP1,CALB2,PREP	1.07994e-07	33
Neighbors of protein degradation	Pathway	1069	26	2	protein degradation	TF,SH3GLB1,CAT,FASN,NOS1,P4HB,NEDD4,UBA1,UBQLN2,UBQLN1,UBE2M,AMPH,ANK2,RAB7A,VCP,TOLLIP,PARK7,BAG6,TRIM32,TPP2,SETD7,GLRX,CNPY2,SH3KBP1,WDFY3,KIAA0368	1.13922e-07	34
Neighbors of Insulin Resistance	Pathway	1220	28	2	Insulin Resistance	RYR2,SLC2A1,TF,ALDH2,CAT,FASN,ACSL1,ACADL,PDK2,PKM,GMPS,NOS1,ACLY,HYOU1,HSPA5,P4HB,PRKAG2,PRKAA1,AIFM1,CDK5,PTPRA,ACP1,ALDH1A1,BAIAP2,TRIM32,DDT,GLRX,CALU	1.18066e-07	35
Neighbors of protein ubiquitination	Pathway	1960	37	1	protein ubiquitination	SCN2A,CAT,FASN,NOS1,FH,ACLY,NCAN,DNM1,DNM1L,DNAJB2,HSPA5,NEDD4,UBA1,UBQLN2,UBQLN1,UBE2M,SYNPO,STAM,SRSF1,HNRNPL,HNRNPU,VCP,TOLLIP,PRKAA1,PPP2CB,CDK5,CSNK2A2,PARK7,BAG6,TRIM32,SH3GL2,SETD7,ETHE1,OLA1,CNPY2,SH3KBP1,UBA6	1.37793e-07	36
Neighbors of morphogenesis	Pathway	2082	38	1	morphogenesis	CTNNA2,CDH2,TF,CACNA2D3,SH3GLB1,CAT,TH,DGKB,PTPRS,SHANK3,DNM1,MAP4,DNM3,CLASP2,DNM1L,HSPA5,SEC13,SEC22B,AMPH,EZR,ANK2,SHANK2,ACTB,SHANK1,VCP,NARS,AKT3,AIFM1,CDK5,ALDH1A1,BAIAP2,ABR,SH3GL2,GRIN2B,MAPK8IP3,ARHGAP5,GLRX,CALB2	2.13403e-07	37
Neighbors of cell spreading	Pathway	904	23	2	cell spreading	CDH2,CALR,CAT,DNM1,MAP4,DNM1L,HSPA5,UBQLN2,UBQLN1,AMPH,EZR,ACTB,PLEC,TPM3,CDK5,PTPRA,ACP1,BAIAP2,ELMO2,MAPK8IP3,ARHGAP5,ARFGAP1,ADAM22	2.95726e-07	38
Neighbors of non-selective vesicle budding	Pathway	405	15	3	non-selective vesicle budding	CALR,TF,SH3GLB1,DNM1,DNM1L,VAPA,SEC13,AMPH,CDK5,RAB1B,RAB2A,SH3GL2,RHEB,ARFGAP1,SH3KBP1	4.07324e-07	39
Neighbors of membrane fission	Pathway	62	7	11	membrane fission	DNM1,DNM1L,SEC13,AMPH,SH3GL2,ARFGAP1,MFF	4.20515e-07	40
Neighbors of immunoreactivity	Pathway	933	23	2	immunoreactivity	CDH2,TF,WARS,ENO2,ALDH2,CAT,TH,ACADL,HEXB,NOS1,SHANK3,P4HB,UBA1,AMPH,AP3D1,PLEC,PENK,CDK5,PTPRA,PARK7,GRIN2B,CALB2,PREP	5.10613e-07	41
Neighbors of glycolysis	Pathway	659	19	2	glycolysis	CALR,SLC2A1,TF,ENO2,ALDH2,CAT,FASN,ACADL,PDK2,PKM,PYGM,MPI,NOS1,FH,ACLY,HSPA5,PRKAG2,PRKAA1,ACP1	5.33372e-07	42
Neighbors of protein aggregation	Pathway	312	13	4	protein aggregation	CALR,DNM1,DNAJB2,HSPA5,P4HB,UBQLN2,UBQLN1,AMPH,PLEC,TOMM20,VCP,PARK7,BAIAP2	6.67869e-07	43
Neighbors of memory	Pathway	1578	31	1	memory	CDH2,RYR2,SLC2A1,TF,KCNAB2,ENO2,CAT,TH,FASN,ACSL1,DGKB,PLCB1,NOS1,PTPRS,SHANK3,NCAN,DNM1,AMPH,SYNPO,SHANK1,TMOD2,VCP,PENK,CDK5,GRIN2B,SETD7,SGSM1,CHL1,NRGN,CRTC1,PREP	7.00419e-07	44
Neighbors of brain function	Pathway	673	19	2	brain function	TF,CAT,TH,ACSL1,NOS1,PRUNE,SHANK3,CNTNAP2,PENK,CDK5,BAIAP2,CPLX2,ACOT7,RHEB,GLRX,CHL1,SH3KBP1,LETM1,PREP	7.29619e-07	45
Neighbors of axonogenesis	Pathway	548	17	3	axonogenesis	CDH2,PTPRS,NCAN,DNM1,CLASP2,DNM1L,NAP1L1,NEDD4,ANK2,ACTB,CIT,RAB7A,PPP2CB,CDK5,PTPRA,MAPK8IP3,CHL1	8.01303e-07	46
Neighbors of protein folding	Pathway	493	16	3	protein folding	CALR,CAT,FASN,GAA,EPRS,HYOU1,HSPA5,P4HB,UBQLN1,VCP,EIF4G1,BAG6,GLRX,PDIA4,CALU,CUTA	9.50821e-07	47
Neighbors of mitochondrion fission	Pathway	223	11	4	mitochondrion fission	SH3GLB1,CAT,NOS1,DNM1,DNM1L,P4HB,PRKAA1,CDK5,PARK7,SH3GL2,MFF	9.68493e-07	48
Neighbors of Neurodegenerative Diseases	Pathway	828	21	2	Neurodegenerative Diseases	CDH2,TF,ALDH2,CAT,HEXB,NOS1,DNM1L,HSPA5,P4HB,UBQLN2,UBQLN1,RAB7A,VCP,AIFM1,CDK5,PARK7,NPEPPS,GRIN2B,OLA1,CHL1,PREP	1.04706e-06	49
Neighbors of Huntington Disease	Pathway	275	12	4	Huntington Disease	CDH2,TF,NOS1,DNM1L,HSPA5,VCP,PENK,PRKAA1,CDK5,CPLX2,GRIN2B,CALB2	1.12172e-06	50
Neighbors of long-term synaptic depression	Pathway	500	16	3	long-term synaptic depression	CDH2,SLC2A1,NOS1,SHANK3,DNM1,AMPH,ACTB,TMOD2,RAB7A,PENK,CDK5,PARK7,GRIN2B,ATAD1,SYNE1,NRGN	1.14191e-06	51
Neighbors of secretory pathway	Pathway	564	17	3	secretory pathway	CDH2,CALR,TF,CAT,NOS1,DNM1,HSPA5,P4HB,VAPA,SEC13,VCP,RAB1B,RAB2A,ARFGAP1,CALU,MFF,CUTA	1.18534e-06	52
Neighbors of mitochondrial damage	Pathway	1059	24	2	mitochondrial damage	CDH2,SLC2A1,TF,SH3GLB1,ALDH2,CAT,FASN,NOS1,ATP5J2,DNM1,DNM1L,HYOU1,HSPA5,P4HB,EZR,TOMM22,AIFM1,CDK5,PARK7,BAG6,GLRX5,GLRX,MFF,LETM1	1.2566e-06	53
Neighbors of fertilization	Pathway	849	21	2	fertilization	CALR,TF,CAT,PLCB1,SSRP1,CNTNAP2,DNM1,HSPA5,PSMD6,ANK2,ACTB,EIF4G1,PENK,PRKACA,CSNK2A2,PTPRA,PARK7,SPAG9,TPP2,SH3KBP1,PREP	1.55463e-06	54
Neighbors of Monosomy 22q13	Pathway	3	3	75	Monosomy 22q13	SHANK3,SHANK2,SHANK1	1.57211e-06	55
Neighbors of Cancer	Pathway	4357	59	1	Cancer	CDH2,CALR,SLC2A1,TF,WARS,ALDH2,CAT,GSTZ1,BCAT1,FASN,PKM,GMPS,NOS1,EPRS,FH,ACLY,DNM1,PURA,HYOU1,HSPA5,P4HB,NEDD4,UBA1,UBQLN1,CSE1L,AMPH,EZR,ACTB,PLEC,SPTAN1,SRSF1,VCP,EIF4H,EIF4G1,PENK,AKT3,PPP2CB,CDC42BPB,CSNK2A1,CDK5,PTPRA,ACP1,DCUN1D1,PARK7,SPAG9,ALDH1A1,BAIAP2,ABR,TRIM32,SH3GL2,DDT,ARHGAP5,RHEB,OLA1,CHL1,SH3KBP1,CALB2,RBBP9,PREP	1.91468e-06	56
Neighbors of cell migration	Pathway	3873	54	1	cell migration	CDH2,CALR,TF,CACNA2D3,SH3GLB1,CAT,PKM,FH,CNTNAP2,NCAN,DNM1,CLASP2,DNM1L,HSPA5,P4HB,NEDD4,OSBPL8,AMPH,EZR,ANK2,ACTB,SYNPO,PLEC,RAB7A,SFPQ,VCP,EIF4G1,PENK,PRKACA,AKT3,CAMK1D,PRKAA1,CDC42BPB,CSNK2A1,CDK5,PTPRA,ACP1,PARK7,SPAG9,ALDH1A1,BAIAP2,ELMO2,GRIN2B,MAPK8IP3,ARHGAP5,OLA1,CALU,CHL1,ADAM22,SYNE1,NRGN,CNPY2,SH3KBP1,CALB2	2.52012e-06	57
Neighbors of Epilepsy	Pathway	604	17	2	Epilepsy	RYR2,SLC2A1,SCN2A,CAT,PLCB1,NOS1,CNTNAP2,DNM1,SPTAN1,PENK,AIFM1,CDK5,SH3GL2,GRIN2B,ADAM22,LETM1,CALB2	2.97176e-06	58
Neighbors of mitosis	Pathway	2233	37	1	mitosis	CDH2,CALR,TF,CAT,FASN,ACSL1,PKM,DNM1,MAP4,CLASP2,DNM1L,NAP1L1,UBQLN1,CSE1L,SEC13,EZR,ACTB,CIT,PLEC,SFPQ,HNRNPU,VCP,EIF4G1,PENK,PRKACA,AIFM1,CSNK2A1,CDK5,PTPRA,ACP1,BAG6,TPP2,NPEPPS,PRMT5,SETD7,RHEB,MFF	3.12311e-06	59
Neighbors of mitochondrial respiration	Pathway	541	16	2	mitochondrial respiration	RYR2,CAT,ACADL,PKM,NOS1,NDUFV2,ATP5J2,EPRS,DNM1L,AMPH,VCP,AIFM1,PARK7,RHEB,NDUFAF2,ACOT9	3.13763e-06	60
Neighbors of Cerebral Ischemia	Pathway	608	17	2	Cerebral Ischemia	SLC2A1,ENO2,ALDH2,CAT,NOS1,EPRS,DNM1,DNM1L,HYOU1,HSPA5,P4HB,NEDD4,PENK,AIFM1,PARK7,CPLX2,GRIN2B	3.24363e-06	61
Neighbors of cell cycle progression	Pathway	2619	41	1	cell cycle progression	CALR,CAT,BCAT1,FASN,PDK2,PKM,PLCB1,NOS1,SSRP1,DNM1,MAP4,DNM1L,PURA,NAP1L1,HSPA5,UBQLN2,CSE1L,NUTF2,EZR,ANK2,CIT,SFPQ,SRSF1,VCP,NARS,EIF4G1,PENK,PRKACA,AKT3,PRKAA1,CSNK2A1,CDK5,SRPK2,CSNK2A2,BAG6,PRMT5,SETD7,RHEB,LETM1,CALB2,PREP	3.47153e-06	62
Neighbors of Brain Injuries	Pathway	492	15	3	Brain Injuries	SLC2A1,TF,ENO2,ALDH2,CAT,TH,HMOX2,NOS1,P4HB,ACTB,SPTAN1,PENK,AKT3,CPLX2,GRIN2B	4.46518e-06	63
Neighbors of Amyotrophic Lateral Sclerosis	Pathway	372	13	3	Amyotrophic Lateral Sclerosis	CALR,CAT,NOS1,DNAJB2,HSPA5,P4HB,UBQLN2,UBQLN1,ANK2,VCP,AIFM1,CDK5,PARK7	4.61467e-06	64
Neighbors of internalization	Pathway	1936	33	1	internalization	CDH2,CALR,SLC2A1,TF,SH3GLB1,CAT,ACSL1,CNTNAP2,NCAN,DNM1,DNM1L,HYOU1,HSPA5,P4HB,NEDD4,UBA1,UBQLN2,AMPH,EPS15L1,EZR,ANK2,RAB7A,PENK,AKT3,TOLLIP,CDK5,SH3GL2,GRIN2B,CHM,ATAD1,CHL1,SH3KBP1,TM9SF2	6.37365e-06	65
Neighbors of mitochondrial depolarization	Pathway	782	19	2	mitochondrial depolarization	RYR2,SLC2A1,TF,SH3GLB1,ALDH2,CAT,HMOX2,NOS1,NDUFV2,FH,DNM1L,HSPA5,VCP,EIF4G1,AIFM1,CDK5,PARK7,GLRX,LETM1	6.42514e-06	66
Neighbors of postnatal development	Pathway	641	17	2	postnatal development	CDH2,SLC2A1,KCNC3,SCN2A,CAT,TH,NOS1,SHANK3,EZR,ACTB,PLEC,VCP,BAIAP2,GRIN2B,MAPK8IP3,PRMT5,CALB2	6.49502e-06	67
Neighbors of breathing	Pathway	647	17	2	breathing	SLC2A1,TF,ALDH2,CAT,TH,NOS1,NDUFA3,MDH2,FH,DNM1L,P4HB,VCP,PENK,AIFM1,PARK7,SPAG9,RHEB	7.33154e-06	68
Neighbors of Sleep Deprivation	Pathway	96	7	7	Sleep Deprivation	SLC2A1,TH,NOS1,HSPA5,GRIN2B,PDIA4,NRGN	7.8967e-06	69
Neighbors of Schizophrenia	Pathway	586	16	2	Schizophrenia	CDH2,TF,TH,NOS1,MDH2,NRXN1,SHANK3,CNTNAP2,SHANK2,PENK,ALDH1A1,CPLX2,GRIN2B,CHL1,CALB2,PREP	8.53949e-06	70
Neighbors of plus-end-directed kinesin ATPase	Pathway	137	8	5	plus-end-directed kinesin ATPase	CDH2,KCNAB2,DNM1,MAP4,VAPA,ANK2,RAB7A,CDK5	8.99838e-06	71
Neighbors of membrane fusion	Pathway	525	15	2	membrane fusion	DNM1,DNM1L,P4HB,VAPA,SEC22B,AMPH,EZR,RAB7A,VCP,CDK5,CPLX2,ARL3,SNPH,CNPY2,LETM1	9.65789e-06	72
Neighbors of viral reproduction	Pathway	1447	27	1	viral reproduction	CALR,CAT,FASN,DDOST,NOS1,ATP5J2,DNM1,PURA,CCT3,HSPA5,P4HB,VAPA,ANK2,ACTB,RAB7A,SRSF1,PENK,AKT3,PRKAA1,CDK5,SRPK2,DDX6,RAB18,TRIM32,NPEPPS,SETD7,ABCE1	9.90279e-06	73
Neighbors of cognition	Pathway	665	17	2	cognition	ENO2,DGKB,NOS1,NRXN1,SHANK3,CNTNAP2,PENK,CDK5,PARK7,BAIAP2,CPLX2,GRIN2B,SGSM1,CHL1,NRGN,PREPL,PREP	1.04519e-05	74
Neighbors of nerve cell differentiation	Pathway	1457	27	1	nerve cell differentiation	CDH2,RYR2,CALR,TF,HEXB,NOS1,DNM1,DNM1L,NEDD4,ANK2,SHANK2,CIT,RAB7A,SRSF1,PPP2CB,CDK5,PTPRA,SPAG9,RAB2A,TRIM32,PRMT5,GLRX,CPNE1,CHL1,NRGN,RTN1,PREP	1.11952e-05	75
Neighbors of synaptic vesicle endocytosis	Pathway	68	6	8	synaptic vesicle endocytosis	CDH2,DNM1,AMPH,CDK5,SH3GL2,CHL1	1.22244e-05	76
Neighbors of clathrin-mediated endocytosis	Pathway	352	12	3	clathrin-mediated endocytosis	CALR,TF,DNM1,DNM1L,NEDD4,AMPH,EPS15L1,EZR,CDK5,SH3GL2,GRIN2B,SH3KBP1	1.37998e-05	77
Neighbors of learning and/or memory	Pathway	753	18	2	learning and/or memory	CDH2,RYR2,ALDH2,TH,PLCB1,NOS1,SHANK3,P4HB,AMPH,SHANK1,TMOD2,PENK,PPP2CB,CDK5,BAIAP2,GRIN2B,NRGN,PREP	1.40825e-05	78
Neighbors of membrane tubulation	Pathway	105	7	6	membrane tubulation	DNM1,DNM1L,AMPH,ANK2,RAB7A,BAIAP2,SH3GL2	1.41635e-05	79
Neighbors of Parkinson Disease	Pathway	612	16	2	Parkinson Disease	TF,CAT,TH,NOS1,DNM1L,EZR,VCP,EIF4G1,PENK,CDK5,PARK7,ALDH1A1,GRIN2B,GLRX,CALB2,PREP	1.45585e-05	80
Neighbors of anchorage independent growth	Pathway	1236	24	1	anchorage independent growth	CALR,SLC2A1,TF,CAT,FASN,PLCB1,LTA4H,PURA,CSE1L,EZR,TPM3,RAB7A,SRSF1,HNRNPL,EIF4G1,AKT3,PPP2CB,AIFM1,PTPRA,SBF1,DDX6,PRMT5,SH3KBP1,RBBP9	1.68291e-05	81
Neighbors of Nervous System Diseases	Pathway	628	16	2	Nervous System Diseases	SLC2A1,TF,CAT,TH,BCAT1,NOS1,PTPRS,SHANK3,DNM1L,HSPA5,RAB7A,VCP,PENK,AKT3,AIFM1,CHL1	1.99184e-05	82
Neighbors of Injuries	Pathway	2341	36	1	Injuries	CDH2,CALR,SLC2A1,TF,SCN2A,ENO2,SH3GLB1,ALDH2,CAT,TH,HMOX2,DDOST,NOS1,EPRS,PTPRS,NCAN,DNM1L,HYOU1,HSPA5,P4HB,UBQLN1,EZR,ANK2,ACTB,SYNPO,PENK,PRKAA1,AIFM1,CSNK2A1,CDK5,PARK7,ALDH1A1,GRIN2B,GLRX,CHL1,CALB2	2.19653e-05	83
Neighbors of ER-associated protein catabolism	Pathway	257	10	3	ER-associated protein catabolism	CALR,DNAJB2,HYOU1,HSPA5,P4HB,UBQLN2,UBQLN1,VCP,BAG6,UBXN6	2.39721e-05	84
Neighbors of nuclear import	Pathway	640	16	2	nuclear import	CALR,DNM1L,NAP1L4,NAP1L1,HYOU1,NUTF2,SEC13,ANK2,SFPQ,SRSF1,VCP,PPP2CB,AIFM1,PRMT5,RTN1,LRRC59	2.50222e-05	85
Neighbors of nuclear fragmentation	Pathway	158	8	5	nuclear fragmentation	CAT,DNM1L,SRSF1,HNRNPU,AIFM1,CDK5,PARK7,BAG6	2.51722e-05	86
Neighbors of cell invasion	Pathway	1985	32	1	cell invasion	CTNNA2,CDH2,CALR,SLC2A1,TF,CACNA2D3,WARS,CAT,BCAT1,FASN,MPI,DNM1,HSPA5,P4HB,NEDD4,CSE1L,EZR,ACTB,PLEC,RAB7A,EIF4G1,CDC42BPB,CSNK2A1,CDK5,PTPRA,PARK7,SPAG9,ALDH1A1,NPEPPS,ARHGAP5,SH3KBP1,PREP	2.69402e-05	87
Neighbors of non-selective vesicle fusion	Pathway	319	11	3	non-selective vesicle fusion	CDH2,TF,DNM1,DNM1L,VAPA,SEC22B,RAB7A,VCP,CDK5,CPLX2,SNPH	2.85143e-05	88
Neighbors of membrane invagination	Pathway	80	6	7	membrane invagination	DNM1,SEC13,AMPH,ANK2,BAIAP2,SH3GL2	3.07476e-05	89
Neighbors of nerve fiber regeneration	Pathway	266	10	3	nerve fiber regeneration	PTPRS,NCAN,CLASP2,ACTB,CIT,SFPQ,CDK5,PTPRA,RHEB,NRGN	3.20838e-05	90
Neighbors of Diabetes Mellitus	Pathway	1825	30	1	Diabetes Mellitus	RYR2,SLC2A1,TF,ENO2,ALDH2,CAT,TH,FASN,ACSL1,PKM,HMOX2,NOS1,EPRS,HYOU1,HSPA5,P4HB,ACTB,SYNPO,RAB7A,AKT3,PPP3CB,PPP2CB,AIFM1,CDK5,ACP1,ALDH1A1,SETD7,RHEB,GLRX,PREP	3.44714e-05	91
Neighbors of protein-tyrosine-phosphatase	Pathway	391	12	3	protein-tyrosine-phosphatase	CALR,SLC2A1,CAT,NOS1,PTPRS,NCAN,ACTB,PRKACA,PPP2CB,CSNK2A1,PTPRA,GLRX	3.84767e-05	92
Neighbors of ubiquitin-dependent protein degradation	Pathway	392	12	3	ubiquitin-dependent protein degradation	TH,HSPA5,P4HB,NEDD4,UBA1,UBQLN2,UBE2M,VCP,AKT3,CDK5,ARFGAP1,RARS	3.94339e-05	93
Neighbors of retrograde protein transport ER to cytosol	Pathway	84	6	7	retrograde protein transport ER to cytosol	CALR,HSPA5,P4HB,UBQLN2,VCP,PDIA4	4.04331e-05	94
Neighbors of mitochondrial membrane potential	Pathway	596	15	2	mitochondrial membrane potential	CALR,TF,ALDH2,CAT,FASN,NOS1,EPRS,ACLY,DNM1L,ACTB,AIFM1,PARK7,GRIN2B,GLRX,LETM1	4.17171e-05	95
Neighbors of ER unfolded protein response	Pathway	744	17	2	ER unfolded protein response	CALR,SLC2A1,CAT,HYOU1,HSPA5,P4HB,UBQLN2,UBQLN1,VAPA,TOMM22,TOMM20,VCP,CSNK2A1,CDK5,PDIA4,CALU,NUCB1	4.29994e-05	96
Neighbors of Infection	Pathway	2524	37	1	Infection	CDH2,CALR,SLC2A1,TF,SCN2A,ENO2,SH3GLB1,CAT,FASN,LTA4H,NOS1,EPRS,DNM1,MAP4,HSPA5,P4HB,VAPA,EZR,ANK2,ACTB,RAB7A,SFPQ,TOMM22,RPS5,EIF4G1,PENK,AIFM1,CDK5,TRIM32,SETD7,ABCE1,GLRX,PDIA4,CALU,SNPH,SH3KBP1,PREP	4.6275e-05	97
Neighbors of cell damage	Pathway	1151	22	1	cell damage	CALR,SLC2A1,TF,WARS,ENO2,ALDH2,CAT,TH,HMOX2,DDOST,NOS1,EPRS,MAP4,DNM1L,HSPA5,P4HB,PLEC,AIFM1,CDK5,PARK7,GLRX,NDUFAF2	4.85201e-05	98
Neighbors of neuronal migration	Pathway	612	15	2	neuronal migration	CDH2,CNTNAP2,NFASC,DNM1,CLIP2,CLASP2,HSPA5,AMPH,RAB7A,CDK5,PTPRA,CHL1,SYNE1,CALB2,PREP	5.61836e-05	99
Neighbors of virulence	Pathway	838	18	2	virulence	CALR,TF,CAT,FASN,ALDH4A1,PLCB1,NOS1,ACLY,HYOU1,P4HB,VAPA,EZR,RPS10,EIF4G1,PRKACA,CDK5,ACOT7,GLRX	5.66011e-05	100

## Sheet: 589
Name	Type	Total # of Neighbors	Overlap	Percent Overlap	Gene Set Seed	Overlapping Entities	p-value	#
Neighbors of synaptic plasticity	Pathway	1124	14	1	synaptic plasticity	SLC1A2,SLC32A1,CACNG8,EIF4A3,RGS14,CDC42,CAMK2B,CADM1,C1QA,UCHL1,DPYSL5,GAP43,PCP4,CPLX1	6.71955e-10	1
Neighbors of synaptogenesis	Pathway	1015	11	1	synaptogenesis	SLC1A2,GAS7,CADM4,CDC42,CAMK2B,CADM1,C1QA,SIRPA,NRCAM,GAP43,BSN	2.49746e-07	2
Neighbors of exocytosis	Pathway	1385	12	0	exocytosis	SLC1A2,SLC32A1,GAPDH,RALA,CDC42,CADM1,LAMP1,PIP4K2C,UCHL1,GAP43,CPLX1,BSN	7.05787e-07	3
Neighbors of neurite outgrowth	Pathway	1752	13	0	neurite outgrowth	GAPDH,GAS7,ARPC5,RGS14,RALA,CDC42,CADM1,C1QA,SIRPA,PIP4K2C,DPYSL5,NRCAM,GAP43	1.26488e-06	4
Neighbors of cell death	Pathway	4895	21	0	cell death	SLC7A5,SLC1A2,SLC32A1,GAPDH,GLUL,LMNB1,RGS14,RALA,CDC42,CAMK2B,CADM1,LAMP1,C1QA,OTUB1,SIRPA,UCHL1,GAP43,PCP4,FAM162A,EIF6,PSIP1	2.52298e-06	5
Neighbors of neuronal plasticity	Pathway	608	8	1	neuronal plasticity	SLC1A2,GLUL,GAS7,EIF4A3,CAMK2B,CADM1,SIRPA,GAP43	3.2549e-06	6
Neighbors of myelination	Pathway	620	8	1	myelination	GLUL,CADM4,LMNB1,CDC42,CAMK2B,CADM1,ASPA,DPYSL5	3.75715e-06	7
Neighbors of internalization	Pathway	1936	13	0	internalization	SLC1A2,GAPDH,RGS14,RALA,CDC42,CADM1,LAMP1,C1QA,OTUB1,SIRPA,PIP4K2C,UCHL1,GAP43	3.82206e-06	8
Neighbors of cell differentiation	Pathway	6987	25	0	cell differentiation	SLC7A5,SLC32A1,FARSA,GAPDH,GLUL,PRPS1,GAS7,LMNB1,RGS14,RALA,CDC42,CAMK2B,CADM1,LAMP1,C1QA,OTUB1,SIRPA,UCHL1,ASPA,DPYSL5,NRCAM,GAP43,EIF6,BSN,PSIP1	4.47187e-06	9
Neighbors of microtubule cytoskeleton assembly	Pathway	644	8	1	microtubule cytoskeleton assembly	GAPDH,GAS7,RGS14,RALA,CDC42,UCHL1,DPYSL5,GAP43	4.96147e-06	10
Neighbors of cell proliferation	Pathway	8093	27	0	cell proliferation	SLC7A5,ATP1B3,SLC1A2,PGAM1,GAPDH,GLUL,CADM4,LASP1,LMNB1,RGS14,RALA,CDC42,CADM1,LAMP1,C1QA,OTUB1,SIRPA,TECR,PIP4K2C,UCHL1,ASPA,DPYSL5,NRCAM,GAP43,PCP4,EIF6,PSIP1	5.21426e-06	11
Neighbors of actin organization	Pathway	1720	12	0	actin organization	GAPDH,GAS7,LASP1,CAPZB,ARPC5,CDC42,CADM1,SIRPA,PIP4K2C,UCHL1,DPYSL5,GAP43	6.6662e-06	12
Neighbors of nerve cell differentiation	Pathway	1457	11	0	nerve cell differentiation	SLC32A1,GAPDH,GAS7,LASP1,RGS14,CDC42,CADM1,UCHL1,DPYSL5,GAP43,PCP4	8.32827e-06	13
Neighbors of Memory Loss	Pathway	84	4	4	Memory Loss	GLUL,RGS14,UCHL1,GAP43	8.3644e-06	14
Neighbors of long-term synaptic depression	Pathway	500	7	1	long-term synaptic depression	SLC1A2,RALA,CDC42,CADM1,DPYSL5,GAP43,PCP4	9.55921e-06	15
Neighbors of microtubule cytoskeleton organization	Pathway	549	7	1	microtubule cytoskeleton organization	GAPDH,LMNB1,RGS14,CDC42,UCHL1,DPYSL5,GAP43	1.74447e-05	16
Neighbors of Nerve Degeneration	Pathway	1309	10	0	Nerve Degeneration	SLC1A2,SLC32A1,GAPDH,GLUL,CADM1,C1QA,UCHL1,DPYSL5,GAP43,BSN	2.07953e-05	17
Neighbors of cytoskeleton organization and biogenesis	Pathway	1613	11	0	cytoskeleton organization and biogenesis	GAPDH,GAS7,LASP1,CAPZB,RALA,CDC42,C1QA,SIRPA,UCHL1,DPYSL5,GAP43	2.15444e-05	18
Neighbors of learning	Pathway	798	8	1	learning	EIF4A3,CDC42,C1QA,UCHL1,DPYSL5,NRCAM,GAP43,PCP4	2.33258e-05	19
Neighbors of brain development	Pathway	1097	9	0	brain development	SLC1A2,GLUL,LMNB1,CDC42,C1QA,SIRPA,ASPA,DPYSL5,GAP43	3.29481e-05	20
Neighbors of Nervous System Diseases	Pathway	628	7	1	Nervous System Diseases	ATP1A3,SLC1A2,GAPDH,GLUL,SIRPA,ASPA,DPYSL5	4.10163e-05	21
Neighbors of Alzheimer Disease	Pathway	1143	9	0	Alzheimer Disease	SLC1A2,GAPDH,GLUL,GAS7,RGS14,CDC42,C1QA,UCHL1,GAP43	4.53333e-05	22
Neighbors of vesicle docking	Pathway	130	4	3	vesicle docking	CDC42,GAP43,CPLX1,BSN	4.60086e-05	23
Neighbors of cell damage	Pathway	1151	9	0	cell damage	SLC7A5,SLC1A2,SLC32A1,GAPDH,GLUL,CDC42,C1QA,UCHL1,PSIP1	4.78468e-05	24
Neighbors of neuronal death	Pathway	1447	10	0	neuronal death	SLC1A2,GAPDH,GAS7,CDC42,C1QA,UCHL1,DPYSL5,GAP43,PCP4,FAM162A	4.87215e-05	25
Neighbors of viral reproduction	Pathway	1447	10	0	viral reproduction	SLC1A2,GAPDH,LMNB1,RALA,CDC42,CAMK2B,OTUB1,PCP4,EIF6,PSIP1	4.87215e-05	26
Neighbors of membrane organization and biogenesis	Pathway	132	4	3	membrane organization and biogenesis	CDC42,CADM1,NRCAM,GAP43	4.88099e-05	27
Neighbors of synaptic vesicle clustering	Pathway	51	3	5	synaptic vesicle clustering	CADM1,SIRPA,BSN	6.71639e-05	28
Neighbors of actins	Pathway	1212	9	0	actins	GLUL,GAS7,RALA,CADM1,C1QA,SIRPA,PIP4K2C,UCHL1,PSIP1	7.12002e-05	29
Neighbors of apoptosis	Pathway	7607	24	0	apoptosis	SLC7A5,ATP1B3,SLC1A2,PGAM1,GAPDH,GLUL,GAS7,CADM4,LASP1,LMNB1,RALA,CDC42,CADM1,C1QA,OTUB1,SIRPA,PIP4K2C,UCHL1,NRCAM,GAP43,PCP4,FAM162A,EIF6,PSIP1	7.49722e-05	30
Neighbors of neurotransmission	Pathway	960	8	0	neurotransmission	SLC1A2,SLC32A1,GLUL,CDC42,CADM1,UCHL1,CPLX1,BSN	8.55942e-05	31
Neighbors of cell interaction	Pathway	514	6	1	cell interaction	CADM4,CDC42,CADM1,C1QA,SIRPA,DPYSL5	0.000119006	32
Neighbors of endocytosis	Pathway	1976	11	0	endocytosis	SLC1A2,GAPDH,RGS14,RALA,CDC42,LAMP1,SIRPA,PIP4K2C,UCHL1,GAP43,BSN	0.000135262	33
Neighbors of Injuries	Pathway	2341	12	0	Injuries	SLC7A5,SLC1A2,GAPDH,GLUL,COX6C,ARPC5,CDC42,LAMP1,C1QA,UCHL1,NRCAM,GAP43	0.000138007	34
Neighbors of cell adhesion	Pathway	2374	12	0	cell adhesion	GAPDH,CADM4,CDC42,CADM1,LAMP1,C1QA,OTUB1,SIRPA,PIP4K2C,UCHL1,NRCAM,GAP43	0.000157493	35
Neighbors of secretory pathway	Pathway	564	6	1	secretory pathway	GAPDH,LASP1,RALA,CDC42,PIP4K2C,GAP43	0.0001966	36
Neighbors of synapse maturation	Pathway	190	4	2	synapse maturation	CDC42,CADM1,SIRPA,GAP43	0.000197489	37
Neighbors of neuron toxicity	Pathway	1108	8	0	neuron toxicity	SLC1A2,GAPDH,GLUL,LASP1,LAMP1,C1QA,UCHL1,PSIP1	0.000228646	38
Neighbors of cell survival	Pathway	3701	15	0	cell survival	SLC1A2,GAPDH,GLUL,COX6C,LASP1,RALA,CDC42,CADM1,C1QA,SIRPA,UCHL1,NRCAM,GAP43,CCAR2,PSIP1	0.00023402	39
Neighbors of Nerve injury	Pathway	844	7	0	Nerve injury	SLC1A2,GAPDH,GLUL,LAMP1,UCHL1,GAP43,PCP4	0.000255789	40
Neighbors of synaptic	Pathway	1128	8	0	synaptic	SLC1A2,GLUL,CADM1,SIRPA,UCHL1,GAP43,CPLX1,BSN	0.000258007	41
Neighbors of centrosome positioning	Pathway	81	3	3	centrosome positioning	RGS14,CDC42,GAP43	0.00026075	42
Neighbors of cell morphogenesis	Pathway	208	4	1	cell morphogenesis	GAS7,RALA,CDC42,PIP4K2C	0.000278346	43
Neighbors of Demyelination	Pathway	401	5	1	Demyelination	PRPS1,LMNB1,C1QA,ASPA,DPYSL5	0.000340594	44
Neighbors of cell-cell adhesion	Pathway	897	7	0	cell-cell adhesion	CADM4,CDC42,CADM1,LAMP1,SIRPA,UCHL1,NRCAM	0.000369291	45
Neighbors of focal adhesion assembly	Pathway	409	5	1	focal adhesion assembly	GLUL,CDC42,PIP4K2C,UCHL1,NRCAM	0.000372686	46
Neighbors of PIPK	Pathway	18	2	10	PIPK	CDC42,GAP43	0.000373246	47
Neighbors of cell migration	Pathway	3873	15	0	cell migration	SLC7A5,GLUL,LASP1,ARPC5,RALA,CDC42,LAMP1,C1QA,OTUB1,SIRPA,PIP4K2C,UCHL1,DPYSL5,NRCAM,EIF6	0.000385324	48
Neighbors of Death	Pathway	3018	13	0	Death	SLC1A2,GAPDH,GLUL,LMNB1,CDC42,C1QA,SIRPA,UCHL1,DPYSL5,GAP43,PCP4,FAM162A,PSIP1	0.000385864	49
Neighbors of cell phagocytosis	Pathway	95	3	3	cell phagocytosis	CDC42,C1QA,SIRPA	0.000414519	50
Neighbors of RNA splicing	Pathway	1543	9	0	RNA splicing	ATP1A3,SLC1A2,GAPDH,GLUL,EIF4A3,CDC42,CAMK2B,EIF6,PSIP1	0.000433079	51
Neighbors of neuroprotection	Pathway	944	7	0	neuroprotection	SLC1A2,GAPDH,GLUL,C1QA,SIRPA,GAP43,PCP4	0.000500983	52
Neighbors of memory	Pathway	1578	9	0	memory	SLC1A2,GLUL,RGS14,CDC42,CADM1,C1QA,SIRPA,UCHL1,GAP43	0.000509635	53
Neighbors of immune response	Pathway	2703	12	0	immune response	SLC7A5,GAPDH,GLUL,LMNB1,RGS14,CDC42,CADM1,LAMP1,C1QA,OTUB1,SIRPA,PIP4K2C	0.000521713	54
Neighbors of gene silencing	Pathway	684	6	0	gene silencing	SLC7A5,GAPDH,GLUL,LMNB1,CADM1,EIF6	0.000547685	55
Neighbors of Schwann cell differentiation	Pathway	108	3	2	Schwann cell differentiation	GLUL,CADM4,GAP43	0.000600764	56
Neighbors of Tricarboxylic acid cycle	Pathway	257	4	1	Tricarboxylic acid cycle	GAPDH,GLUL,GRHPR,IDH3G	0.000615859	57
Neighbors of cell growth	Pathway	5082	17	0	cell growth	SLC7A5,PGAM1,GAPDH,GLUL,LASP1,LMNB1,RALA,CDC42,CADM1,C1QA,SIRPA,PIP4K2C,UCHL1,NRCAM,GAP43,EIF6,PSIP1	0.000780854	58
Neighbors of glial cell adhesion	Pathway	119	3	2	glial cell adhesion	SLC1A2,GLUL,CDC42	0.000794414	59
Neighbors of Spinal Cord Injuries	Pathway	487	5	1	Spinal Cord Injuries	SLC7A5,SLC1A2,GLUL,C1QA,GAP43	0.000818962	60
Neighbors of FcgammaR	Pathway	121	3	2	FcgammaR	RALA,LAMP1,C1QA	0.00083339	61
Neighbors of engulfment of apoptotic cell	Pathway	121	3	2	engulfment of apoptotic cell	CDC42,C1QA,SIRPA	0.00083339	62
Neighbors of Glut/Gln/Pro metabolsm	Pathway	122	3	2	Glut/Gln/Pro metabolsm	SLC7A5,SLC1A2,GLUL	0.000853326	63
Neighbors of pregnancy	Pathway	1702	9	0	pregnancy	SLC7A5,SLC1A2,GAPDH,GLUL,PRPS1,RALA,C1QA,UCHL1,PCP4	0.000876331	64
Neighbors of cell motility	Pathway	2074	10	0	cell motility	GAPDH,CADM4,LASP1,CAPZB,RALA,CDC42,CADM1,SIRPA,NRCAM,EIF6	0.000890473	65
Neighbors of Wounds, Stab	Pathway	29	2	6	Wounds, Stab	CDC42,GAP43	0.000939511	66
Neighbors of retinal ganglion cell axon guidance	Pathway	30	2	6	retinal ganglion cell axon guidance	NRCAM,GAP43	0.00100334	67
Neighbors of oncogenesis	Pathway	1067	7	0	oncogenesis	GAPDH,RALA,CDC42,CADM1,SIRPA,UCHL1,NRCAM	0.00102879	68
Neighbors of protein degradation	Pathway	1069	7	0	protein degradation	CDC42,CADM1,OTUB1,SIRPA,UCHL1,ASPA,BSN	0.00104003	69
Neighbors of synaptic vesicle transport	Pathway	132	3	2	synaptic vesicle transport	UCHL1,GAP43,BSN	0.00106952	70
Neighbors of Infection	Pathway	2524	11	0	Infection	SLC1A2,GAPDH,GLUL,RALA,CDC42,LAMP1,C1QA,OTUB1,GAP43,PCP4,PSIP1	0.00109072	71
Neighbors of Neoplasms	Pathway	5248	17	0	Neoplasms	SLC7A5,PGAM1,GAPDH,GLUL,CADM4,LASP1,RALA,CDC42,CADM1,LAMP1,C1QA,SIRPA,UCHL1,DPYSL5,NRCAM,CCAR2,EIF6	0.00113243	72
Neighbors of bacteriostasis	Pathway	32	2	6	bacteriostasis	GLUL,C1QA	0.00113709	73
Neighbors of dendritic extension	Pathway	32	2	6	dendritic extension	CDC42,CAMK2B	0.00113709	74
Neighbors of membrane fusion	Pathway	525	5	0	membrane fusion	GAPDH,CDC42,LAMP1,GAP43,CPLX1	0.00114355	75
Neighbors of oligodendrocyte differentiation	Pathway	309	4	1	oligodendrocyte differentiation	SLC1A2,LMNB1,CDC42,GAP43	0.00121721	76
Neighbors of Cancer	Pathway	4357	15	0	Cancer	SLC7A5,PGAM1,GAPDH,COX6C,LASP1,RALA,CDC42,CADM1,SIRPA,UCHL1,ASPA,DPYSL5,NRCAM,EIF6,PSIP1	0.00134168	77
Neighbors of leukodystrophy	Pathway	35	2	5	leukodystrophy	LMNB1,ASPA	0.00135286	78
Neighbors of Neuromyelitis Optica	Pathway	35	2	5	Neuromyelitis Optica	SLC1A2,C1QA	0.00135286	79
Neighbors of Seizures	Pathway	816	6	0	Seizures	SLC1A2,GLUL,LMNB1,C1QA,ASPA,GAP43	0.00136284	80
Neighbors of non-selective vesicle fusion	Pathway	319	4	1	non-selective vesicle fusion	GAPDH,CDC42,LAMP1,CPLX1	0.00136779	81
Neighbors of degenerative disorders	Pathway	147	3	2	degenerative disorders	GAPDH,C1QA,PSIP1	0.00145402	82
Neighbors of Schwann cell proliferation	Pathway	148	3	2	Schwann cell proliferation	GLUL,CDC42,GAP43	0.00148233	83
Neighbors of virulence	Pathway	838	6	0	virulence	FARSA,GAPDH,GLUL,CDC42,C1QA,GAP43	0.00155988	84
Neighbors of cortical lesions	Pathway	38	2	5	cortical lesions	SLC1A2,GAP43	0.00158665	85
Neighbors of Memory Deficits	Pathway	333	4	1	Memory Deficits	SLC1A2,RGS14,UCHL1,BSN	0.00159986	86
Neighbors of spermatid differentiation	Pathway	40	2	4	spermatid differentiation	ARPC5,CADM1	0.00175245	87
Neighbors of retina injury	Pathway	160	3	1	retina injury	SLC1A2,UCHL1,PSIP1	0.00184946	88
Neighbors of Schizophrenia	Pathway	586	5	0	Schizophrenia	SLC1A2,LASP1,CDC42,GAP43,CPLX1	0.00185236	89
Neighbors of swelling	Pathway	601	5	0	swelling	SLC1A2,GLUL,LMNB1,CDC42,SIRPA	0.00206735	90
Neighbors of bacteriolysis	Pathway	44	2	4	bacteriolysis	GAPDH,C1QA	0.00210766	91
Neighbors of Epilepsy	Pathway	604	5	0	Epilepsy	ATP1A3,SLC1A2,GLUL,GAP43,BSN	0.00211245	92
Neighbors of Cerebral Ischemia	Pathway	608	5	0	Cerebral Ischemia	SLC1A2,GLUL,LAMP1,UCHL1,GAP43	0.0021737	93
Neighbors of cell spreading	Pathway	904	6	0	cell spreading	GAPDH,CDC42,CADM1,C1QA,SIRPA,PIP4K2C	0.00228339	94
Neighbors of anchorage independent growth	Pathway	1236	7	0	anchorage independent growth	SLC7A5,LASP1,RALA,CDC42,CADM1,SIRPA,UCHL1	0.0023812	95
Neighbors of hemato-encephalic barrier	Pathway	628	5	0	hemato-encephalic barrier	SLC7A5,GAPDH,CDC42,SIRPA,UCHL1	0.00249965	96
Neighbors of Lymphohistiocytosis, Hemophagocytic	Pathway	49	2	4	Lymphohistiocytosis, Hemophagocytic	LAMP1,SIRPA	0.0025955	97
Neighbors of immunoreactivity	Pathway	933	6	0	immunoreactivity	SLC1A2,GAPDH,GLUL,C1QA,UCHL1,GAP43	0.00267153	98
Neighbors of postnatal development	Pathway	641	5	0	postnatal development	SLC32A1,GAPDH,GLUL,SIRPA,GAP43	0.00272978	99
Neighbors of excitotoxicity	Pathway	654	5	0	excitotoxicity	SLC1A2,GAPDH,GLUL,CADM1,GAP43	0.00297496	100

## Sheet: 590
Name	Type	Total # of Neighbors	Overlap	Percent Overlap	Gene Set Seed	Overlapping Entities	p-value	#
Neighbors of synaptogenesis	Pathway	1015	31	3	synaptogenesis	CDH13,CACNA2D1,GPHN,GDA,NTRK2,CNTN1,NCAM1,BASP1,TPBG,MAP2,MAP1B,TARDBP,SYN1,VAMP2,DBNL,GJA1,EEF1A2,ACTN1,APP,TNR,PRKCD,HRAS,CRKL,IGSF8,GPM6A,NEGR1,SPARCL1,SYN2,CADM3,ICAM5,SYNPR	1.05179e-17	1
Neighbors of synaptic plasticity	Pathway	1124	32	2	synaptic plasticity	GPHN,GDA,SOD2,NTRK2,CNTN1,NCAM1,BASP1,MAP2,MAP1B,TARDBP,SYN1,VAMP2,STXBP5,GJA1,EIF2S1,ACTN1,APP,TNR,PRKCD,HRAS,ARF6,RTN4,PEBP1,CRMP1,YWHAG,CPNE6,TPM4,CAPN2,SPARCL1,SYN2,ICAM5,SYNPR	2.15947e-17	2
Neighbors of neurite outgrowth	Pathway	1752	37	2	neurite outgrowth	CDH13,SOD2,NTRK2,CNTN1,NCAM1,YWHAB,BASP1,MKL2,MAP2,MAP1A,MAP1B,TARDBP,SYN1,VAMP2,STXBP5,ADD3,GJA1,EEF2,NEFH,APP,TNR,PRKCD,HRAS,GNAO1,GNB1,ARF6,RTN4,IGSF8,CRMP1,ARHGDIA,FARP1,TPM4,GPM6A,NEGR1,TPPP,SPARCL1,ICAM5	6.52214e-16	3
Neighbors of actin organization	Pathway	1720	36	2	actin organization	NTRK2,NCAM1,BASP1,C1QBP,TPBG,MAP2,MAP1B,TUBB2A,CCT6A,SYN1,VAMP2,DBNL,VCL,CORO1A,CORO1C,GJA1,RAB11FIP5,EEF2,EEF1A2,ACTN1,APP,PRKCD,MRAS,HRAS,CRKL,ARF6,AAK1,IGSF8,ARHGDIA,FARP1,FNBP1,CAPN2,PHACTR1,CASKIN1,SYN2,ICAM5	2.32677e-15	4
Neighbors of Nerve Degeneration	Pathway	1309	31	2	Nerve Degeneration	HADH,MAOB,ABAT,ACSBG1,SOD2,NTRK2,NCAM1,C1QBP,MAP2,MAP1A,MAP1B,SH3GL1,TARDBP,HECW1,DCTN1,GJA1,EIF2S1,EEF1A2,NEFH,APP,TNR,PRKCD,HRAS,RTN4,PEBP1,PSMB4,CRMP1,AARS,AIMP2,CAPN2,SPARCL1	1.127e-14	5
Neighbors of cell proliferation	Pathway	8093	75	0	cell proliferation	CDH13,CLIC4,ADH5,GOT1,ABAT,ABCD3,PFKM,PFKP,PKM,OAT,COX2,UQCRFS1,SOD2,NTRK2,CNTN1,NCAM1,YWHAB,ILF3,BASP1,C1QBP,MKL2,NONO,TPBG,MAP2,MAP1A,MAP1B,SH3GL1,TARDBP,DNAJA1,HSP90AA1,RNF14,UBE2L3,HECW1,CUL2,FBXO2,KPNA4,NAPA,VAMP2,DBNL,VCL,CORO1A,CORO1C,GJA1,HAPLN1,EEF2,EIF2S1,EEF1A2,NEFH,ACTN1,APP,TNR,PRKCD,HRAS,CAMKK2,CRKL,GNAO1,GNAI3,ARF6,RTN4,AAK1,ARRB1,PEBP1,IGSF8,PCBP2,CRMP1,FARP1,YWHAG,AIMP2,CAPN2,TPP…	9.64985e-13	6
Neighbors of Neurodegenerative Diseases	Pathway	828	22	2	Neurodegenerative Diseases	MAOB,OGDH,ACSBG1,OAT,NTRK2,CNTN1,NCAM1,MAP2,MAP1B,TARDBP,DNAJA1,HECW1,DCTN1,GJA1,EIF2S1,NEFH,APP,PRKCD,RTN4,PEBP1,ITM2B,TPPP	1.45225e-11	7
Neighbors of nerve cell differentiation	Pathway	1457	28	1	nerve cell differentiation	CDH13,SOD2,NTRK2,CNTN1,NCAM1,MAP2,MAP1B,TARDBP,HECW1,SYN1,CORO1C,GJA1,NEFH,APP,TNR,PRKCD,MRAS,HRAS,CAMKK2,GNAO1,ARF6,RTN4,PEBP1,CRMP1,ARHGDIA,YWHAG,GPM6A,ICAM5	3.74749e-11	8
Neighbors of apoptosis	Pathway	7607	69	0	apoptosis	CDH13,CLIC4,HADH,ADH5,MAOB,GOT1,OGDH,PKM,ITPA,COX2,SOD2,FECH,NTRK2,NCAM1,YWHAB,ILF3,BASP1,C1QBP,NONO,MAP2,MAP1A,MAP1B,TUBB2A,MAP4,TARDBP,DNAJA1,HSP90AA1,HECW1,KPNA4,NAPA,VAMP2,DBNL,VCL,CORO1A,GJA1,TOMM70A,EEF2,EIF2S1,EEF1A2,NEFH,ACTN1,APP,SMS,PRKCD,MRAS,HRAS,CAMKK2,CRKL,GNAO1,GNB1,RTN4,ARRB1,PEBP1,PCBP2,PSMD1,PANK4,CRMP1,ARHGDIA,YWHAG,NDUFB11,GLRX3,AIMP2,PPME1,ITM2B,CAPN2,TPPP,CADM3,UBA2,DPP9	5.43135e-11	9
Neighbors of cell motility	Pathway	2074	33	1	cell motility	CDH13,CLIC4,NTRK2,CNTN1,NCAM1,MKL2,TPBG,MAP2,MAP1A,MAP1B,HSP90AA1,CUL2,VCL,ADD3,CORO1A,CORO1C,GJA1,EEF1A2,ACTN1,APP,TNR,PRKCD,HRAS,CRKL,ARF6,RTN4,PEBP1,IGSF8,ARHGDIA,CAPN2,TPPP,PHACTR1,CADM3	7.25263e-11	10
Neighbors of cytoskeleton organization and biogenesis	Pathway	1613	29	1	cytoskeleton organization and biogenesis	CLIC4,NTRK2,NCAM1,YWHAB,C1QBP,TPBG,MAP2,MAP1B,MAP4,SYN1,VCL,CORO1A,CORO1C,GJA1,EEF1A2,NEFH,ACTN1,APP,PRKCD,HRAS,CRKL,ARF6,RTN4,PEBP1,CRMP1,ARHGDIA,TPM4,FNBP1,CAPN2	7.66426e-11	11
Neighbors of cell differentiation	Pathway	6987	65	0	cell differentiation	CDH13,CLIC4,HADH,MTHFD1,PFKM,PKM,OAT,COX2,SOD2,FECH,NTRK2,CNTN1,NCAM1,YWHAB,ILF3,BASP1,C1QBP,MKL2,NONO,TPBG,MAP2,MAP1A,MAP1B,TARDBP,HSP90AA1,HECW1,CUL2,KPNA4,SYN1,VAMP2,DBNL,VCL,ADD3,CORO1A,GJA1,HAPLN1,EEF2,EIF2S1,EEF1A2,NEFH,ACTN1,APP,TNR,PRKCD,MRAS,HRAS,CAMKK2,GNAO1,ARF6,RTN4,ARRB1,PEBP1,PCBP2,PSMB4,PSMD1,CRMP1,ARHGDIA,FARP1,GPM6A,CAPN2,TPPP,SPARCL1,SYN2,CADM3,COPS4	1.06128e-10	12
Neighbors of synaptic	Pathway	1128	24	2	synaptic	ATP1A2,MAOB,GPHN,NDUFB9,NTRK2,NCAM1,BASP1,MAP1B,TARDBP,NAPA,SYN1,VAMP2,STXBP5,GJA1,EIF2S1,APP,TNR,HRAS,GNAO1,ARF6,RTN4,PEBP1,SYN2,SYNPR	1.50534e-10	13
Neighbors of neuronal migration	Pathway	612	18	2	neuronal migration	NTRK2,CNTN1,NCAM1,MKL2,MAP2,MAP1B,HSP90AA1,GJA1,APP,TNR,PRKCD,CRKL,ARF6,RTN4,CRMP1,GPM6A,NEGR1,SPARCL1	2.43076e-10	14
Neighbors of long-term synaptic potentiation	Pathway	997	22	2	long-term synaptic potentiation	MAOB,NTRK2,CNTN1,NCAM1,MAP2,MAP1B,TARDBP,SYN1,GJA1,EEF2,EIF2S1,APP,TNR,PRKCD,HRAS,CAMKK2,ARF6,RTN4,CRMP1,CAPN2,SYN2,ICAM5	4.89611e-10	15
Neighbors of cell growth	Pathway	5082	52	1	cell growth	CDH13,CLIC4,ATP1A2,OGDH,MTHFD1,PFKP,PKM,SOD2,NTRK2,NCAM1,YWHAB,ILF3,C1QBP,MKL2,NONO,MAP2,MAP1B,MAP4,SH3GL1,TARDBP,RNF14,FBXO2,KPNA4,NAPA,VCL,GJA1,EEF2,EIF2S1,EEF1A2,NEFH,APP,SMS,TNR,PRKCD,HRAS,CAMKK2,CRKL,GNAO1,RTN4,PEBP1,IGSF8,PSMB4,ARHGDIA,GLRX3,AARS,REXO2,PPME1,NEGR1,CAPN2,TPPP,SPARCL1,SAE1	9.22139e-10	16
Neighbors of autophagy	Pathway	1581	27	1	autophagy	CLIC4,PKM,SOD2,ILF3,C1QBP,MAP2,MAP1A,MAP1B,TARDBP,DNAJA1,HSP90AA1,NAPA,GJA1,TOMM70A,EEF2,EIF2S1,APP,SLC6A17,PRKCD,HRAS,CAMKK2,GNAI3,ARF6,CRMP1,CAPN2,TPPP,UBA2	1.18041e-09	17
Neighbors of Cancer	Pathway	4357	47	1	Cancer	CDH13,CLIC4,ADH5,MAOB,PFKP,PKM,OAT,GDA,ITPA,UQCRFS1,SOD2,FECH,NTRK2,CNTN1,NCAM1,YWHAB,ILF3,C1QBP,NONO,TPBG,TARDBP,HSP90AA1,CUL2,FBXO2,KPNA4,VCL,GJA1,EIF2S1,EEF1A2,APP,TNR,PRKCD,MRAS,HRAS,CRKL,GNB1,ARF6,RTN4,ARRB1,PEBP1,IGSF8,PCBP2,ARHGDIA,AIMP2,CAPN2,SPARCL1,UBA2	1.60725e-09	18
Neighbors of cell migration	Pathway	3873	43	1	cell migration	CDH13,CLIC4,PKM,SOD2,NTRK2,NCAM1,YWHAB,C1QBP,MKL2,MAP2,HSP90AA1,VAMP2,DBNL,VCL,CORO1C,DCTN1,GJA1,HAPLN1,EEF1A2,ACTN1,APP,TNR,PRKCD,HRAS,CAMKK2,CRKL,GNAO1,GNAI3,GNB1,ARF6,RTN4,ARRB1,PEBP1,IGSF8,CRMP1,ARHGDIA,GLRX3,PPME1,TPM4,CAPN2,TPPP,PHACTR1,SPARCL1	4.52946e-09	19
Neighbors of Alzheimer Disease	Pathway	1143	22	1	Alzheimer Disease	MAOB,OGDH,PKM,COX2,SOD2,NTRK2,NCAM1,MAP2,MAP1B,TARDBP,FBXO2,GJA1,EEF2,EIF2S1,APP,HRAS,RTN4,ARRB1,PEBP1,ITM2B,CAPN2,ICAM5	5.98507e-09	20
Neighbors of vesicle docking	Pathway	130	9	6	vesicle docking	NCAM1,NAPA,VAMP2,STXBP5,HRAS,GNAO1,ARF6,SYN2,PRRT2	7.02191e-09	21
Neighbors of neurotransmission	Pathway	960	20	2	neurotransmission	ATP1A2,MAOB,ABAT,GPHN,NTRK2,NCAM1,MAP2,MAP1B,NAPA,SYN1,VAMP2,STXBP5,APP,SLC6A17,PRKCD,ARF6,RTN4,ARRB1,PEBP1,SYN2	8.56903e-09	22
Neighbors of cell adhesion	Pathway	2374	32	1	cell adhesion	CDH13,GPHN,NTRK2,CNTN1,NCAM1,YWHAB,C1QBP,MAP1A,MAP1B,VAMP2,VCL,CORO1A,CORO1C,GJA1,ACTN1,APP,TNR,PRKCD,HRAS,CRKL,GNB1,ARF6,RTN4,PEBP1,IGSF8,ARHGDIA,YWHAG,CAPN2,SPARCL1,CADM3,ICAM5,DPP9	8.85945e-09	23
Neighbors of exocytosis	Pathway	1385	23	1	exocytosis	CDH13,NTRK2,NCAM1,MAP1B,NAPA,SYN1,VAMP2,STXBP5,CORO1A,RAB11FIP5,EIF2S1,APP,PRKCD,GNAO1,GNAI3,ARF6,ARRB1,PEBP1,PANK4,ARHGDIA,CAPN2,SYN2,PRRT2	3.97034e-08	24
Neighbors of locomotion	Pathway	950	19	1	locomotion	MAOB,ABAT,SOD2,NTRK2,NCAM1,TARDBP,HECW1,FBXO2,VCL,GJA1,EIF2S1,ACTN1,APP,PRKCD,GNAO1,GNB1,RTN4,CAPN2,SYN2	3.98068e-08	25
Neighbors of Fasciculation	Pathway	160	9	5	Fasciculation	NTRK2,CNTN1,NCAM1,APP,TNR,RTN4,NEGR1,SYN2,ICAM5	4.24027e-08	26
Neighbors of cell death	Pathway	4895	47	0	cell death	CLIC4,ADH5,MAOB,OGDH,PFKM,PKM,OAT,GDA,SOD2,FECH,NTRK2,NCAM1,YWHAB,ILF3,BASP1,C1QBP,NONO,MAP1A,MAP1B,TARDBP,SYN1,DBNL,VCL,ADD3,CORO1A,DCTN1,GJA1,EEF2,EIF2S1,EEF1A2,NEFH,APP,PRKCD,HRAS,CRKL,ARF6,RTN4,ARRB1,PEBP1,PCBP2,PSMB4,CRMP1,ARHGDIA,YWHAG,AIMP2,CAPN2,UBA2	6.65795e-08	27
Neighbors of neuronal plasticity	Pathway	608	15	2	neuronal plasticity	ABAT,PKM,NTRK2,CNTN1,NCAM1,MAP2,MAP1B,TARDBP,SYN1,GJA1,APP,CAMKK2,GNAO1,RTN4,PEBP1	8.40516e-08	28
Neighbors of vesicular trafficking	Pathway	441	13	2	vesicular trafficking	NCAM1,MAP2,FKBP2,STXBP5,CORO1A,GJA1,APP,PRKCD,HRAS,ARF6,RTN4,FNBP1,CAPN2	8.53153e-08	29
Neighbors of learning	Pathway	798	17	2	learning	SOD2,NTRK2,CNTN1,NCAM1,MAP2,MAP1A,MAP4,SYN1,EEF2,EIF2S1,NEFH,APP,TNR,PRKCD,HRAS,CAMKK2,ICAM5	8.99877e-08	30
Neighbors of mitochondrial membrane permeability	Pathway	444	13	2	mitochondrial membrane permeability	MAOB,UQCRFS1,SOD2,C1QBP,TUBB2A,MAP4,GJA1,APP,PRKCD,RTN4,CRMP1,ITM2B,CAPN2	9.22356e-08	31
Neighbors of Amyotrophic Lateral Sclerosis	Pathway	372	12	3	Amyotrophic Lateral Sclerosis	MAOB,SOD2,NCAM1,MAP2,TARDBP,HECW1,DCTN1,GJA1,EIF2S1,NEFH,APP,RTN4	1.04727e-07	32
Neighbors of microtubule cytoskeleton organization	Pathway	549	14	2	microtubule cytoskeleton organization	CLIC4,SOD2,NCAM1,MAP2,RABGAP1,MAP1A,MAP1B,MAP4,SYN1,DCTN1,GJA1,GNAO1,RTN4,TPPP	1.56163e-07	33
Neighbors of Respiratory chain	Pathway	951	18	1	Respiratory chain	HADH,MAOB,OGDH,PKM,ATP5D,NDUFB9,COX2,UQCRFS1,SOD2,ILF3,TARDBP,NEFH,APP,PRKCD,HRAS,CRMP1,REXO2,CAPN2	2.10774e-07	34
Neighbors of nerve sprouting	Pathway	96	7	7	nerve sprouting	CDH13,NTRK2,NCAM1,BASP1,MAP1B,RTN4,NEGR1	2.49835e-07	35
Neighbors of internalization	Pathway	1936	26	1	internalization	GPHN,SOD2,NTRK2,NCAM1,YWHAB,C1QBP,TPBG,VAMP2,DBNL,VCL,CORO1C,GJA1,EEF2,EIF2S1,EEF1A2,ACTN1,APP,PRKCD,HRAS,ARF6,RTN4,ARRB1,GPM6A,FNBP1,CADM3,ICAM5	3.06851e-07	36
Neighbors of axon cargo transport	Pathway	337	11	3	axon cargo transport	SOD2,MAP2,MAP1A,MAP1B,MAP4,SYN1,DCTN1,NEFH,APP,PRKCD,ARF6	3.24215e-07	37
Neighbors of mitosis	Pathway	2233	28	1	mitosis	ADH5,PKM,NT5C,SOD2,NTRK2,NCAM1,ILF3,MAP2,MAP1B,TUBB2A,MAP4,FKBP2,CUL2,DCTN1,GJA1,ACTN1,APP,PRKCD,HRAS,GNAO1,GNAI3,ARF6,PEBP1,CRMP1,YWHAG,CAPN2,TPPP,UBA2	3.99994e-07	38
Neighbors of neuron toxicity	Pathway	1108	19	1	neuron toxicity	ADH5,MAOB,OGDH,ABAT,SOD2,NTRK2,NCAM1,MAP2,TARDBP,DNAJA1,DCTN1,EEF2,APP,PRKCD,GNAO1,CRMP1,YWHAG,ITM2B,CAPN2	4.23406e-07	39
Neighbors of endocytosis	Pathway	1976	26	1	endocytosis	GPHN,NTRK2,NCAM1,YWHAB,MAP1B,SH3GL1,TARDBP,HECW1,NAPA,SYN1,VAMP2,RAB5C,DBNL,CORO1C,GJA1,ACTN1,APP,PRKCD,HRAS,ARF6,RTN4,AAK1,ARRB1,GPM6A,FNBP1,UBA2	4.53297e-07	40
Neighbors of cell division	Pathway	1866	25	1	cell division	CLIC4,MTHFD1,NCAM1,ILF3,C1QBP,NONO,MAP2,MAP1A,MAP4,TARDBP,CCT6A,CUL2,DCTN1,GJA1,EEF2,EIF2S1,APP,PRKCD,HRAS,GNAO1,ARF6,ARRB1,PEBP1,YWHAG,CAPN2	5.62582e-07	41
Neighbors of synaptic vesicle exocytosis	Pathway	115	7	6	synaptic vesicle exocytosis	NCAM1,NAPA,SYN1,VAMP2,STXBP5,APP,ARF6	8.46139e-07	42
Neighbors of chemotaxis	Pathway	1408	21	1	chemotaxis	SOD2,NTRK2,NCAM1,C1QBP,TPBG,HSP90AA1,DBNL,CORO1A,DCTN1,ACTN1,APP,PRKCD,CRKL,GNAO1,GNAI3,ARF6,RTN4,ARRB1,IGSF8,FNBP1,CAPN2	9.51758e-07	43
Neighbors of mitochondrial damage	Pathway	1059	18	1	mitochondrial damage	CLIC4,HADH,COX2,SOD2,BASP1,C1QBP,MAP1B,TUBB2A,TARDBP,GJA1,EEF2,EIF2S1,NEFH,APP,PRKCD,RTN4,CRMP1,CAPN2	9.94677e-07	44
Neighbors of learning and/or memory	Pathway	753	15	1	learning and/or memory	ADH5,MAOB,SOD2,NTRK2,NCAM1,MAP2,TARDBP,SYN1,APP,PRKCD,HRAS,CAMKK2,RTN4,CAPN2,ICAM5	1.249e-06	45
Neighbors of eye degeneration	Pathway	42	5	11	eye degeneration	OAT,TARDBP,HSP90AA1,APP,UBA2	1.27783e-06	46
Neighbors of neuronal death	Pathway	1447	21	1	neuronal death	MAOB,OGDH,SOD2,NTRK2,NCAM1,MAP2,MAP1B,TARDBP,VAMP2,DCTN1,GJA1,EIF2S1,NEFH,APP,PRKCD,GNAO1,RTN4,CRMP1,AIMP2,CAPN2,SYN2	1.46905e-06	47
Neighbors of Death	Pathway	3018	32	1	Death	CDH13,ADH5,MAOB,OGDH,OAT,GDA,UQCRFS1,SOD2,NTRK2,YWHAB,ILF3,BASP1,C1QBP,MAP1B,TARDBP,VCL,DCTN1,GJA1,EEF2,EIF2S1,EEF1A2,APP,PRKCD,HRAS,GNAO1,RTN4,ARRB1,CRMP1,ARHGDIA,CAPN2,UBA2,DPP9	2.04938e-06	48
Neighbors of cell cycle	Pathway	3327	34	1	cell cycle	CDH13,CLIC4,PKM,SOD2,NTRK2,CNTN1,YWHAB,ILF3,C1QBP,NONO,MAP2,MAP4,TARDBP,HSP90AA1,UBE2L3,CUL2,FBXO2,VCL,GJA1,EEF2,EIF2S1,EEF1A2,APP,TNR,PRKCD,HRAS,CAMKK2,ARRB1,PEBP1,PCBP2,ARHGDIA,CAPN2,TPPP,SPARCL1	2.06118e-06	49
Neighbors of synapse maturation	Pathway	190	8	4	synapse maturation	NTRK2,NCAM1,MAP2,MAP1B,SYN1,APP,RTN4,SPARCL1	2.17596e-06	50
Neighbors of nervous system development	Pathway	1015	17	1	nervous system development	ACSBG1,SOD2,NTRK2,CNTN1,NCAM1,MAP1B,SYN1,APP,RTN4,IGSF8,CRMP1,ARHGDIA,GPM6B,GPM6A,NEGR1,SPARCL1,SYN2	2.48315e-06	51
Neighbors of stress fiber assembly	Pathway	599	13	2	stress fiber assembly	CDH13,NCAM1,MKL2,VCL,GJA1,ACTN1,HRAS,ARF6,ARRB1,ARHGDIA,TPM4,CAPN2,PHACTR1	2.64071e-06	52
Neighbors of autophagic vacuole formation	Pathway	340	10	2	autophagic vacuole formation	SOD2,MAP1A,MAP1B,CORO1A,EIF2S1,APP,HRAS,CAMKK2,GNAI3,ARF6	2.87848e-06	53
Neighbors of Epilepsy	Pathway	604	13	2	Epilepsy	ATP1A2,ABAT,GPHN,NTRK2,NCAM1,SYN1,GJA1,NEFH,APP,SLC25A22,YWHAG,SYN2,PRRT2	2.89046e-06	54
Neighbors of cell survival	Pathway	3701	36	0	cell survival	CDH13,ATP1A2,PKM,SOD2,NTRK2,NCAM1,YWHAB,ILF3,C1QBP,MAP1B,TUBB2A,TARDBP,HSP90AA1,RNF14,VCL,CORO1A,GJA1,HAPLN1,EIF2S1,ACTN1,APP,TNR,PRKCD,MRAS,HRAS,CRKL,RTN4,ARRB1,PEBP1,PCBP2,PSMB4,ARHGDIA,YWHAG,ITM2B,CAPN2,DPP9	2.98425e-06	55
Neighbors of Ischemia	Pathway	1391	20	1	Ischemia	CDH13,MAOB,ATP5D,SOD2,NTRK2,CNTN1,NCAM1,MAP2,SYN1,GJA1,EEF2,EIF2S1,NEFH,ACTN1,APP,PRKCD,RTN4,PEBP1,CRMP1,YWHAG	3.09066e-06	56
Neighbors of Seizures	Pathway	816	15	1	Seizures	ATP1A2,MAOB,ABAT,SOD2,NTRK2,NCAM1,MAP1B,SYN1,GJA1,NEFH,APP,RTN4,CRMP1,SYN2,PRRT2	3.32905e-06	57
Neighbors of central nervous system development	Pathway	526	12	2	central nervous system development	NTRK2,CNTN1,NCAM1,MAP2,SH3GL1,TARDBP,GJA1,APP,TNR,NEGR1,SPARCL1,ICAM5	3.93853e-06	58
Neighbors of protein synthesis	Pathway	1952	24	1	protein synthesis	GPHN,SOD2,FECH,NTRK2,NCAM1,ILF3,MAP2,TARDBP,KPNA4,VCL,GJA1,EEF2,EIF2S1,EEF1A2,ACTN1,APP,PRKCD,HRAS,PCBP2,GLRX3,AARS,SARS,REXO2,CAPN2	4.33863e-06	59
Neighbors of contraction	Pathway	1827	23	1	contraction	ATP1A2,MAOB,ABAT,SOD2,NTRK2,ILF3,VCL,GJA1,ACTN1,APP,PRKCD,HRAS,GNAI3,GNB1,ARF6,RTN4,ARRB1,PEBP1,ARHGDIA,GLRX3,TPM4,CAPN2,PHACTR1	4.80945e-06	60
Neighbors of Atrophy	Pathway	634	13	2	Atrophy	CLIC4,PKM,SOD2,NTRK2,NCAM1,TARDBP,HECW1,GJA1,EIF2S1,EEF1A2,APP,CAPN2,TPPP	4.8797e-06	61
Neighbors of postnatal development	Pathway	641	13	2	postnatal development	NTRK2,NCAM1,MAP2,MAP1A,GJA1,EEF1A2,NEFH,APP,TNR,PRKCD,HRAS,NEGR1,ICAM5	5.4899e-06	62
Neighbors of Ras	Pathway	963	16	1	Ras	SOD2,NTRK2,NCAM1,YWHAB,SH3GL1,EEF1A2,APP,PRKCD,MRAS,HRAS,CRKL,GNAO1,GNB1,ARF6,PEBP1,ARHGDIA	5.54702e-06	63
Neighbors of cell invasion	Pathway	1985	24	1	cell invasion	CDH13,SOD2,NTRK2,CNTN1,NCAM1,ILF3,C1QBP,SH3GL1,HSP90AA1,NAPA,DBNL,VCL,GJA1,PRKCD,HRAS,ARF6,ARRB1,PEBP1,CRMP1,ARHGDIA,FNBP1,CAPN2,TPPP,SPARCL1	5.76221e-06	64
Neighbors of microtubule cytoskeleton assembly	Pathway	644	13	2	microtubule cytoskeleton assembly	GDA,MAP2,RABGAP1,MAP1A,MAP1B,MAP4,VCL,DCTN1,APP,PRKCD,GNAO1,CRMP1,TPPP	5.77144e-06	65
Neighbors of axonogenesis	Pathway	548	12	2	axonogenesis	CDH13,NTRK2,CNTN1,NCAM1,MAP1B,SYN1,APP,TNR,ARF6,RTN4,CRMP1,NEGR1	5.95858e-06	66
Neighbors of Middle Cerebral Artery Occlusion	Pathway	370	10	2	Middle Cerebral Artery Occlusion	SOD2,NTRK2,NCAM1,MAP2,SYN1,GJA1,EEF2,NEFH,APP,RTN4	6.0504e-06	67
Neighbors of excitotoxicity	Pathway	654	13	1	excitotoxicity	OGDH,GDA,SOD2,NTRK2,NCAM1,TARDBP,EEF2,EIF2S1,APP,PRKCD,HRAS,CAPN2,SYN2	6.80443e-06	68
Neighbors of axon guidance	Pathway	465	11	2	axon guidance	CDH13,NTRK2,CNTN1,NCAM1,MAP1A,MAP1B,ACTN1,APP,TNR,RTN4,CRMP1	7.21428e-06	69
Neighbors of receptor internalization	Pathway	467	11	2	receptor internalization	CLIC4,GPHN,NTRK2,NCAM1,C1QBP,MAP1B,APP,ARF6,ARRB1,PEBP1,GPM6A	7.51014e-06	70
Neighbors of cadherin	Pathway	229	8	3	cadherin	NAPA,SYN1,DCTN1,APP,PRKCD,HRAS,ARF6,RTN4	8.55237e-06	71
Neighbors of oligodendrocyte differentiation	Pathway	309	9	2	oligodendrocyte differentiation	NTRK2,CNTN1,NCAM1,MAP1B,MAP4,TNR,GNAO1,RTN4,TPPP	9.9328e-06	72
Neighbors of motor deficits	Pathway	393	10	2	motor deficits	MAOB,SOD2,NTRK2,MAP1B,TARDBP,FBXO2,GJA1,NEFH,APP,RTN4	1.02122e-05	73
Neighbors of cytokinesis	Pathway	792	14	1	cytokinesis	YWHAB,C1QBP,NAPA,VAMP2,CORO1A,CORO1C,DCTN1,EEF2,ACTN1,PRKCD,HRAS,ARF6,ARHGDIA,TPPP	1.11697e-05	74
Neighbors of lung metastasis	Pathway	686	13	1	lung metastasis	CDH13,SOD2,CNTN1,ILF3,HSP90AA1,GJA1,PRKCD,HRAS,ARF6,PEBP1,CRMP1,GLRX3,CAPN2	1.12927e-05	75
Neighbors of oxidative stress	Pathway	2356	26	1	oxidative stress	CDH13,CLIC4,MAOB,OGDH,ABCD3,PKM,SOD2,NTRK2,TARDBP,HSP90AA1,KPNA4,SYN1,VCL,GJA1,EEF2,EIF2S1,NEFH,ACTN1,APP,TNR,PRKCD,HRAS,RTN4,ARRB1,GLRX3,DPP3	1.13106e-05	76
Neighbors of morphogenesis	Pathway	2082	24	1	morphogenesis	CLIC4,NTRK2,CNTN1,NCAM1,MAP2,MAP1B,MAP4,VAMP2,RAB5C,DBNL,VCL,GJA1,TOMM70A,EIF2S1,EEF1A2,APP,PRKCD,ARF6,RTN4,CRMP1,FNBP1,CAPN2,CADM3,ICAM5	1.27681e-05	77
Neighbors of dendritic extension	Pathway	32	4	12	dendritic extension	NTRK2,MAP2,FARP1,ICAM5	1.31908e-05	78
Neighbors of nerve fiber degeneration	Pathway	244	8	3	nerve fiber degeneration	SOD2,NCAM1,MAP2,TARDBP,DCTN1,NEFH,APP,RTN4	1.35207e-05	79
Neighbors of synaptic vesicle endocytosis	Pathway	68	5	7	synaptic vesicle endocytosis	NCAM1,SH3GL1,VAMP2,APP,ARF6	1.36137e-05	80
Neighbors of microglial activation	Pathway	701	13	1	microglial activation	MAOB,SOD2,NTRK2,NCAM1,TARDBP,HECW1,GJA1,APP,PRKCD,HRAS,RTN4,ITM2B,ICAM5	1.41762e-05	81
Neighbors of Neoplasm Metastasis	Pathway	2704	28	1	Neoplasm Metastasis	CDH13,SOD2,NTRK2,CNTN1,NCAM1,YWHAB,ILF3,C1QBP,MKL2,TPBG,HSP90AA1,VCL,CORO1C,GJA1,EEF1A2,ACTN1,PRKCD,HRAS,ARF6,RTN4,ARRB1,PEBP1,CRMP1,ARHGDIA,YWHAG,GLRX3,CAPN2,SPARCL1	1.59188e-05	82
Neighbors of Motor Neuron Disease	Pathway	120	6	4	Motor Neuron Disease	NCAM1,TARDBP,DCTN1,EEF1A2,NEFH,APP	1.63316e-05	83
Neighbors of neuroprotection	Pathway	944	15	1	neuroprotection	MAOB,OGDH,GDA,SOD2,NTRK2,NCAM1,MAP2,TARDBP,SYN1,GJA1,APP,TNR,PRKCD,HRAS,CAPN2	1.86758e-05	84
Neighbors of hippocampus plasticity	Pathway	125	6	4	hippocampus plasticity	NTRK2,NCAM1,APP,TNR,PEBP1,CRMP1	2.05566e-05	85
Neighbors of neuronal activity	Pathway	727	13	1	neuronal activity	ABAT,NTRK2,CNTN1,NCAM1,MAP2,SYN1,ADD3,GJA1,EEF2,APP,GNAO1,ARF6,PEBP1	2.07298e-05	86
Neighbors of neuronal remodeling	Pathway	36	4	10	neuronal remodeling	NCAM1,APP,RTN4,GPM6A	2.10019e-05	87
Neighbors of visual learning	Pathway	429	10	2	visual learning	SOD2,NTRK2,NCAM1,SYN1,STXBP5,EIF2S1,APP,HRAS,ARRB1,CRMP1	2.16343e-05	88
Neighbors of Rho-GDI	Pathway	75	5	6	Rho-GDI	CORO1A,APP,PRKCD,RTN4,ARHGDIA	2.18353e-05	89
Neighbors of cell loss	Pathway	625	12	1	cell loss	MAOB,SOD2,NTRK2,NCAM1,MAP1A,TARDBP,GJA1,NEFH,APP,PRKCD,AIMP2,ITM2B	2.19421e-05	90
Neighbors of Abnormalities	Pathway	2458	26	1	Abnormalities	GPHN,SOD2,FECH,NTRK2,NCAM1,C1QBP,MAP2,MAP1B,TUBB2A,TARDBP,FBXO2,DBNL,VCL,GJA1,HAPLN1,EIF2S1,EEF1A2,NEFH,ACTN1,APP,PRKCD,HRAS,GNAO1,CRMP1,CAPN2,SYN2	2.35813e-05	91
Neighbors of brain development	Pathway	1097	16	1	brain development	MAOB,OGDH,GPHN,NTRK2,NCAM1,BASP1,MKL2,MAP2,MAP1B,SYN1,GJA1,APP,PRKCD,PEBP1,NEGR1,SPARCL1	2.74608e-05	92
Neighbors of tubulogenesis	Pathway	354	9	2	tubulogenesis	CLIC4,CNTN1,NCAM1,DCTN1,GJA1,APP,HRAS,ARF6,PHACTR1	2.89253e-05	93
Neighbors of mitochondrial respiration	Pathway	541	11	2	mitochondrial respiration	OGDH,PKM,COX2,SOD2,TUBB2A,NAPA,GJA1,APP,PRKCD,HRAS,CRMP1	2.91503e-05	94
Neighbors of lumen formation	Pathway	1105	16	1	lumen formation	CLIC4,ADH5,SOD2,NTRK2,NCAM1,GJA1,APP,PRKCD,HRAS,CAMKK2,ARF6,RTN4,ARRB1,FNBP1,CAPN2,PHACTR1	2.99623e-05	95
Neighbors of actin filament bundle assembly	Pathway	134	6	4	actin filament bundle assembly	MAP2,SYN1,VCL,EEF2,ACTN1,ARHGDIA	3.03572e-05	96
Neighbors of vesicle-mediated transport	Pathway	361	9	2	vesicle-mediated transport	MAP2,VAMP2,STXBP5,DBNL,DCTN1,RAB11FIP5,APP,GNAI3,ARF6	3.36709e-05	97
Neighbors of Infection	Pathway	2524	26	1	Infection	CDH13,ADH5,SOD2,NCAM1,ILF3,C1QBP,MAP4,HSP90AA1,NAPA,VCL,CORO1A,GJA1,TOMM70A,EIF2S1,ACTN1,APP,PRKCD,HRAS,CAMKK2,ARF6,RTN4,ARRB1,IGSF8,PCBP2,GLRX3,CAPN2	3.7007e-05	98
Neighbors of Neurofibrillary Tangles	Pathway	140	6	4	Neurofibrillary Tangles	SOD2,NTRK2,MAP1B,NEFH,APP,ITM2B	3.87564e-05	99
Neighbors of dendritic spine development	Pathway	85	5	5	dendritic spine development	MAP1B,ARF6,ARRB1,CRMP1,ICAM5	3.97397e-05	100

## Sheet: 588
Name	Type	Total # of Neighbors	Overlap	Percent Overlap	Gene Set Seed	Overlapping Entities	p-value	#
Neighbors of protein synthesis	Pathway	1952	30	1	protein synthesis	MIF,AHCYL1,PNP,SLC25A4,TXN,PSMC2,APOE,RPL3,CHMP2A,CELF1,RPL7,RPS3A,RPL26,RPL27,RPL23,RPL13,RPL27A,RPL28,RPS9,RPL13A,RPL14,RPL7A,THY1,MAPK3,MBP,PLP1,KARS,RPL23A,RPS8,RPL8	1.94404e-13	1
Neighbors of apoptosis	Pathway	7607	57	0	apoptosis	SLC44A1,ATP6V0A1,MIF,AHCYL1,GPI,PAFAH1B1,TALDO1,NME1,PNP,SLC25A4,ATP5E,SDHC,SDHA,TXN,IDH2,LGALS1,NUDC,BANF1,HIST1H1C,HIST1H1B,FKBP4,PSMC2,APOE,FABP5,NSF,BCAP31,SYT1,LMNA,RPL3,CELF1,RPL7,RPS3A,RPL26,RPL23,RPL13,RPL28,RPL13A,RPL4,RPL14,RPL6,GFAP,THY1,MAPK3,PPP1R11,PPP2R5A,PRDX1,MBP,PLP1,SRI,VSNL1,MTFP1,RPL23A,RPL18A,PTMA,COPS6,VPS53,EFHD2	2.16323e-12	2
Neighbors of cell growth	Pathway	5082	43	0	cell growth	CLDN11,MIF,GPI,TALDO1,NME1,PNP,SLC25A4,ATP5E,SDHC,SDHA,TXN,IDH2,LGALS1,NUDC,H1F0,HIST1H1B,FKBP4,APOE,FABP5,LMNA,RPL3,ARPC2,CELF1,RPL7,RPS3A,RPL27,RPL23,RPL13A,RPL14,RPL6,GFAP,RANBP3,MAPK3,PRDX1,VAPB,KARS,G3BP2,RPL23A,RPL18A,PTMA,COPS6,BCAS1,EFHD2	1.74677e-10	3
Neighbors of cell death	Pathway	4895	42	0	cell death	MIF,GPI,PAFAH1B1,TALDO1,AMPD3,NME1,PNP,SLC25A4,ATP5E,SDHC,SDHA,TXN,IDH2,LGALS1,BANF1,HIST1H1C,FKBP4,APOE,NSF,BCAP31,LMNA,ALYREF,CELF1,RPL7,RPS3A,RPL23,RPL13A,GFAP,THY1,MAPK3,PPP2R5A,PRDX1,MBP,PLP1,VAPB,VSNL1,MTFP1,RPL23A,RPL18A,PTMA,VPS53,EFHD2	2.09307e-10	4
Neighbors of regulation of translational fidelity	Pathway	42	6	13	regulation of translational fidelity	RPL3,RPL23,RPL27A,RPL28,RPL6,RPL23A	4.81581e-09	5
Neighbors of ribosome biogenesis and assembly	Pathway	328	11	3	ribosome biogenesis and assembly	RPL3,RPL26,RPL27,RPL23,RPL13,RPL28,RPS9,RPL14,RANBP3,RPL23A,RPL18A	8.306e-09	6
Neighbors of cell proliferation	Pathway	8093	52	0	cell proliferation	CLDN11,SLC44A1,SLC17A7,MIF,GPI,PAFAH1B1,TALDO1,NME1,PNP,SLC25A4,SDHA,TXN,IDH2,LGALS1,NUDC,H1F0,BANF1,HIST1H1C,HIST1H1E,FKBP4,PSMC2,APOE,FABP5,LMNA,RPL3,CELF1,RPL7,RPS3A,RPL26,RPL27,RPL23,RPL30,RPS9,RPL6,GFAP,RANBP3,THY1,MAPK3,PTMS,PRDX1,MBP,PLP1,VAPB,VSNL1,MTFP1,G3BP2,RPL23A,RPL18A,PTMA,COPS6,VPS53,BCAS1	1.67695e-08	7
Neighbors of Death	Pathway	3018	29	0	Death	SLC17A7,KCND2,MIF,GPI,PAFAH1B1,AMPD3,NME1,PNP,SLC25A4,SDHA,TXN,LGALS1,BANF1,APOE,LMNA,RPS3A,RPL19,GFAP,THY1,MAPK3,RAB8A,PRDX1,MBP,PLP1,GPD1L,VAPB,H3F3A,PTMA,VPS53	3.43334e-08	8
Neighbors of cell differentiation	Pathway	6987	47	0	cell differentiation	CLDN11,SLC17A7,MIF,AHCYL1,GPI,ACYP2,PAFAH1B1,NME1,PNP,SLC25A4,TXN,IDH2,LGALS1,MAP6,NUDC,H1F0,BANF1,HIST1H1C,HIST1H1E,HIST1H1B,FKBP4,PSMC2,APOE,FABP5,SYT1,LMNA,DMTN,CELF1,RPL7,RPS3A,RPS9,RPL6,GFAP,RANBP3,THY1,MAPK3,RAB8A,PTMS,PRDX1,MBP,PLP1,H3F3A,VSNL1,MTFP1,G3BP2,RPL23A,PTMA	3.53525e-08	9
Neighbors of Abnormalities	Pathway	2458	25	1	Abnormalities	SLC17A7,KCND2,MIF,GPI,PAFAH1B1,PNP,TXN,LGALS1,MAP6,NUDC,APOE,LMNA,CELF1,RPS3A,GFAP,MAPK3,RAB8A,MBP,PLP1,VAPB,KARS,SRI,VSNL1,RPL23A,COPS6	1.34849e-07	10
Neighbors of mitochondrial damage	Pathway	1059	16	1	mitochondrial damage	MIF,GPI,TALDO1,SLC25A4,ATP5E,TXN,IDH2,LGALS1,HIST1H1C,APOE,BCAP31,MAPK3,PRDX1,SRI,MTFP1,RPL23A	2.2467e-07	11
Neighbors of growth rate	Pathway	1209	17	1	growth rate	CLDN11,MIF,GPI,NME1,SLC25A4,SDHC,TXN,IDH2,LGALS1,APOE,RPL27,RPL23,RPL28,GFAP,MAPK3,PRDX1,PTMA	2.47555e-07	12
Neighbors of Infection	Pathway	2524	24	0	Infection	KCND2,MIF,NME1,PNP,TXN,LGALS1,BANF1,APOE,FABP5,BCAP31,CLTA,LMNA,RPL19,RPL7A,GFAP,THY1,MAPK3,PRDX1,MBP,PLP1,CORO1B,G3BP2,RPL8,PTMA	8.63116e-07	13
Neighbors of cell division	Pathway	1866	20	1	cell division	MIF,AHCYL1,PAFAH1B1,NME1,PNP,TXN,LGALS1,NUDC,BANF1,FKBP4,NSF,LMNA,RPL3,GFAP,MAPK3,RAB8A,PRDX1,MBP,PTMA,VPS53	1.40046e-06	14
Neighbors of actin organization	Pathway	1720	19	1	actin organization	PAFAH1B1,NME1,TXN,LGALS1,BANF1,NSF,SYT1,CLTA,LMNA,ARPC1A,ARPC2,DMTN,RPS3A,GFAP,MAPK3,MBP,CORO1B,RPL18A,EFHD2	1.72744e-06	15
Neighbors of life span	Pathway	1415	17	1	life span	MIF,GPI,TALDO1,SDHC,SDHA,TXN,LGALS1,FKBP4,APOE,LMNA,CELF1,RPS11,GFAP,MAPK3,PRDX1,MBP,EFHD2	2.15078e-06	16
Neighbors of regeneration	Pathway	1794	19	1	regeneration	MIF,GPI,SLC25A4,TXN,IDH2,LGALS1,FKBP4,APOE,FABP5,NSF,LMNA,RPL4,GFAP,THY1,MAPK3,MBP,CORO1B,RPL23A,PTMA	3.19756e-06	17
Neighbors of Paraganglioma	Pathway	34	4	11	Paraganglioma	SDHC,SDHA,IDH2,GFAP	4.60241e-06	18
Neighbors of Neoplasms	Pathway	5248	35	0	Neoplasms	ATP6V0A1,MIF,AHCYL1,GPI,PAFAH1B1,TALDO1,NME1,PNP,SLC25A4,SDHC,SDHA,TXN,IDH2,LGALS1,FKBP4,APOE,FABP5,LMNA,CELF1,RPS3A,RPL23,RPL13,RPL19,RPL6,GFAP,THY1,MAPK3,PRDX1,H3F3A,VSNL1,RPL23A,RPL18A,PTMA,COPS6,VPS53	6.57108e-06	19
Neighbors of acidification	Pathway	542	10	1	acidification	CLDN11,SLC17A7,ATP6V0A1,AHCYL1,GPI,ATP5E,BANF1,MAPK3,PLP1,BCAS1	9.06542e-06	20
Neighbors of drug resistance	Pathway	957	13	1	drug resistance	MIF,NME1,TXN,BANF1,LMNA,RPL3,RPL23,RPL28,RPL4,RPL6,MAPK3,PLP1,SRI	1.06465e-05	21
Neighbors of retina injury	Pathway	160	6	3	retina injury	MIF,TXN,APOE,GFAP,MAPK3,PTMA	1.28699e-05	22
Neighbors of oxidative stress	Pathway	2356	21	0	oxidative stress	MIF,GPI,TALDO1,NME1,SLC25A4,SDHC,SDHA,TXN,IDH2,FKBP4,APOE,FABP5,NSF,LMNA,RPS9,RPL13A,GFAP,MAPK3,PRDX1,PLP1,PTMA	1.30125e-05	23
Neighbors of Ca++ export	Pathway	1129	14	1	Ca++ export	MIF,AHCYL1,GPI,TXN,LGALS1,HIST1H1C,APOE,BCAP31,DMTN,RPL23,MAPK3,SRI,RPL23A,EFHD2	1.32087e-05	24
Neighbors of caspase	Pathway	1322	15	1	caspase	MIF,TALDO1,SLC25A4,ATP5E,SDHC,SDHA,TXN,IDH2,LGALS1,HIST1H1C,APOE,BCAP31,MAPK3,SRI,PTMA	1.79259e-05	25
Neighbors of chromosome condensation	Pathway	467	9	1	chromosome condensation	MIF,SLC25A4,H1F0,BANF1,HIST1H1C,HIST1H1E,LMNA,MAPK3,PTMA	1.85268e-05	26
Neighbors of programmed cell death, B-cells	Pathway	261	7	2	programmed cell death, B-cells	MIF,GPI,NME1,PNP,TXN,LGALS1,MAPK3	2.07918e-05	27
Neighbors of Hypersensitivity	Pathway	1027	13	1	Hypersensitivity	KCND2,MIF,GPI,SDHC,SDHA,TXN,LGALS1,SYT1,RPL30,RPL28,GFAP,MAPK3,MBP	2.23219e-05	28
Neighbors of Guillain-Barre Syndrome	Pathway	51	4	7	Guillain-Barre Syndrome	MIF,APOE,MBP,PLP1	2.28338e-05	29
Neighbors of chromatin structure	Pathway	753	11	1	chromatin structure	H1F0,BANF1,HIST1H1C,HIST1H1E,HIST1H1B,FKBP4,LMNA,CELF1,GFAP,MAPK3,PTMA	2.7696e-05	30
Neighbors of G1/S transition checkpoint	Pathway	1049	13	1	G1/S transition checkpoint	NME1,IDH2,LGALS1,HIST1H1C,LMNA,RPL3,RPL26,RPL27,RPL23,RPL13,MAPK3,COPS6,EFHD2	2.78047e-05	31
Neighbors of interphase	Pathway	409	8	1	interphase	PAFAH1B1,LGALS1,MAP6,NUDC,BANF1,CLTA,LMNA,MAPK3	4.97342e-05	32
Neighbors of viral reproduction	Pathway	1447	15	1	viral reproduction	MIF,GPI,TXN,LGALS1,BANF1,HIST1H1E,FKBP4,RPL3,CELF1,RANBP3,MAPK3,PRDX1,VAPB,SRI,PTMA	5.05684e-05	33
Neighbors of mRNA trans splicing	Pathway	63	4	6	mRNA trans splicing	RPL3,RPL13,RPL27A,RPL19	5.20515e-05	34
Neighbors of Muscular Dystrophy, Emery-Dreifuss	Pathway	22	3	13	Muscular Dystrophy, Emery-Dreifuss	BANF1,LMNA,MAPK3	5.21571e-05	35
Neighbors of transcription activation	Pathway	2393	20	0	transcription activation	MIF,GPI,NME1,TXN,LGALS1,H1F0,BANF1,FKBP4,APOE,LMNA,RPL3,ALYREF,RPL30,RPL14,RPL7A,RPL6,GFAP,RANBP3,MAPK3,PTMA	5.41307e-05	36
Neighbors of Cancer	Pathway	4357	29	0	Cancer	MIF,GPI,PAFAH1B1,TALDO1,NME1,PNP,SDHC,TXN,IDH2,LGALS1,BANF1,FKBP4,APOE,FABP5,LMNA,CELF1,RPL13,RPL7A,GFAP,MAPK3,PRDX1,MBP,VAPB,SRI,VSNL1,RPL23A,PTMA,VPS53,BCAS1	5.85656e-05	37
Neighbors of oligodendrocyte differentiation	Pathway	309	7	2	oligodendrocyte differentiation	NME1,LGALS1,FABP5,MAPK3,RAB8A,MBP,PLP1	6.04209e-05	38
Neighbors of microtubule cytoskeleton organization	Pathway	549	9	1	microtubule cytoskeleton organization	PAFAH1B1,NME1,MAP6,NUDC,FKBP4,APOE,MAPK3,VAPB,REEP1	6.4764e-05	39
Neighbors of Diabetes Mellitus, Type 1	Pathway	684	10	1	Diabetes Mellitus, Type 1	MIF,GPI,TXN,LGALS1,APOE,GFAP,THY1,MAPK3,MBP,PLP1	6.50464e-05	40
Neighbors of senescence	Pathway	1484	15	1	senescence	MIF,GPI,NME1,TXN,IDH2,LGALS1,BANF1,APOE,LMNA,CELF1,RPS3A,RPL27A,MAPK3,PPP2R5A,PRDX1	6.7195e-05	41
Neighbors of nerve regeneration	Pathway	430	8	1	nerve regeneration	MIF,LGALS1,FKBP4,APOE,GFAP,MAPK3,MBP,CORO1B	7.04797e-05	42
Neighbors of beta-galactosidase	Pathway	431	8	1	beta-galactosidase	MIF,TXN,LGALS1,FKBP4,CLTA,RPL23,RPL7A,GFAP	7.16239e-05	43
Neighbors of remyelinization	Pathway	220	6	2	remyelinization	MIF,APOE,GFAP,MAPK3,MBP,PLP1	7.58401e-05	44
Neighbors of Neuroblastoma	Pathway	563	9	1	Neuroblastoma	SLC44A1,MIF,NME1,TXN,IDH2,LGALS1,APOE,MAPK3,VSNL1	7.84325e-05	45
Neighbors of cell cycle arrest	Pathway	2064	18	0	cell cycle arrest	MIF,PAFAH1B1,NME1,SLC25A4,TXN,LGALS1,BANF1,APOE,LMNA,RPL3,CELF1,RPL26,RPL23,RPL30,RPL13,RPS9,GFAP,MAPK3	7.93719e-05	46
Neighbors of cell cycle	Pathway	3327	24	0	cell cycle	MIF,GPI,PAFAH1B1,NME1,TXN,LGALS1,BANF1,HIST1H1B,APOE,NSF,LMNA,RPL3,CELF1,RPL7,RPS3A,RPL13,RPL13A,GFAP,MAPK3,PRDX1,PLP1,RPL18A,PTMA,COPS6	8.97825e-05	47
Neighbors of thymocyte apoptosis	Pathway	230	6	2	thymocyte apoptosis	PNP,TXN,LGALS1,HIST1H1C,THY1,PTMA	9.67119e-05	48
Neighbors of Myasthenia Gravis, Autoimmune, Experimental	Pathway	75	4	5	Myasthenia Gravis, Autoimmune, Experimental	TXN,LGALS1,MBP,PLP1	0.000102091	49
Neighbors of RNA splicing	Pathway	1543	15	0	RNA splicing	AHCYL1,LGALS1,MAP6,BANF1,LMNA,RPL3,SNRPB,CELF1,RPL30,RPL27A,RPL28,THY1,MAPK3,MBP,PLP1	0.000103704	50
Neighbors of neurite outgrowth	Pathway	1752	16	0	neurite outgrowth	MIF,GPI,PAFAH1B1,NME1,SLC25A4,TXN,LGALS1,FKBP4,APOE,FABP5,SYT1,GFAP,MAPK3,PLP1,VSNL1,CORO1B	0.000123153	51
Neighbors of Ischemia	Pathway	1391	14	1	Ischemia	KCND2,MIF,AMPD3,NME1,SLC25A4,ATP5E,TXN,LGALS1,APOE,GFAP,MAPK3,PRDX1,MBP,PTMA	0.000125776	52
Neighbors of Stroke	Pathway	895	11	1	Stroke	MIF,NME1,TXN,LGALS1,APOE,DMTN,GFAP,MAPK3,PRDX1,MBP,PTMA	0.000129131	53
Neighbors of Cerebral Ischemia	Pathway	608	9	1	Cerebral Ischemia	SLC17A7,MIF,SLC25A4,TXN,LGALS1,APOE,GFAP,MAPK3,MBP	0.000139907	54
Neighbors of endocytosis	Pathway	1976	17	0	endocytosis	SLC17A7,MIF,GPI,NME1,TXN,LGALS1,APOE,NSF,SYT1,CLTA,RPL3,ARPC2,GFAP,MAPK3,MBP,PLP1,VAPB	0.00015164	55
Neighbors of response to oxidative stress	Pathway	481	8	1	response to oxidative stress	MIF,GPI,NME1,TXN,APOE,LMNA,MAPK3,PRDX1	0.000152177	56
Neighbors of ROS generation	Pathway	1802	16	0	ROS generation	MIF,GPI,UQCRB,SLC25A4,ATP5E,SDHC,TXN,IDH2,APOE,LMNA,MAPK3,PRDX1,PLP1,RPL18A,PTMA,COPS6	0.000169968	57
Neighbors of neurotrophic factor	Pathway	88	4	4	neurotrophic factor	SLC17A7,TXN,APOE,PTMA	0.000188266	58
Neighbors of leukodystrophy	Pathway	35	3	8	leukodystrophy	SDHA,GFAP,PLP1	0.000204083	59
Neighbors of colony formation	Pathway	1836	16	0	colony formation	MIF,PAFAH1B1,NME1,PNP,SLC25A4,LGALS1,NUDC,HIST1H1C,FABP5,BCAP31,RPL6,MAPK3,PRDX1,PTMA,COPS6,VPS53	0.000210085	60
Neighbors of nerve fiber regeneration	Pathway	266	6	2	nerve fiber regeneration	MIF,LGALS1,RPL4,GFAP,THY1,MAPK3	0.000212345	61
Neighbors of mitosis	Pathway	2233	18	0	mitosis	MIF,PAFAH1B1,NME1,NUDC,BANF1,HIST1H1E,FKBP4,APOE,NSF,LMNA,ARPC2,RPL7A,GFAP,MAPK3,PRDX1,H3F3A,SRI,PTMA	0.000212641	62
Neighbors of microtubule cytoskeleton assembly	Pathway	644	9	1	microtubule cytoskeleton assembly	MIF,PAFAH1B1,NME1,MAP6,FKBP4,APOE,SYT1,MAPK3,MBP	0.000214369	63
Neighbors of locomotion	Pathway	950	11	1	locomotion	KCND2,GPI,PAFAH1B1,NME1,LGALS1,MAP6,APOE,GFAP,MAPK3,MBP,RPL18A	0.000216224	64
Neighbors of learning	Pathway	798	10	1	learning	SLC17A7,KCND2,MIF,LGALS1,MAP6,APOE,NSF,RPL7,GFAP,MAPK3	0.000227491	65
Neighbors of cytokine response	Pathway	511	8	1	cytokine response	MIF,TXN,APOE,MAPK3,MBP,PLP1,SRI,PTMA	0.000229057	66
Neighbors of excitotoxicity	Pathway	654	9	1	excitotoxicity	SLC17A7,MIF,NME1,TXN,LGALS1,APOE,GFAP,MAPK3,PLP1	0.0002401	67
Neighbors of Nerve Degeneration	Pathway	1309	13	0	Nerve Degeneration	SLC17A7,MIF,PAFAH1B1,SDHA,TXN,LGALS1,APOE,CELF1,GFAP,MAPK3,PLP1,VAPB,EFHD2	0.000254374	68
Neighbors of T lymphocyte proliferation	Pathway	1142	12	1	T lymphocyte proliferation	MIF,GPI,PNP,TXN,LGALS1,APOE,THY1,MAPK3,PRDX1,MBP,PLP1,PTMA	0.000268833	69
Neighbors of Anemia	Pathway	398	7	1	Anemia	MIF,GPI,TXN,DMTN,MAPK3,PRDX1,PTMA	0.000285672	70
Neighbors of cell damage	Pathway	1151	12	1	cell damage	MIF,SLC25A4,ATP5E,TXN,FKBP4,APOE,LMNA,GFAP,THY1,MAPK3,PRDX1,PLP1	0.000288641	71
Neighbors of Demyelination	Pathway	401	7	1	Demyelination	KCND2,TALDO1,APOE,GFAP,MAPK3,MBP,PLP1	0.000298862	72
Neighbors of nervous system inflammation	Pathway	402	7	1	nervous system inflammation	MIF,LGALS1,PSMC2,APOE,MAPK3,MBP,PLP1	0.000303366	73
Neighbors of Neurodegenerative Diseases	Pathway	828	10	1	Neurodegenerative Diseases	MIF,PAFAH1B1,SLC25A4,SDHA,LGALS1,APOE,GFAP,MAPK3,MBP,PLP1	0.000304797	74
Neighbors of Trauma, Nervous System	Pathway	101	4	3	Trauma, Nervous System	SLC17A7,LGALS1,APOE,GFAP	0.000317526	75
Neighbors of Prion Diseases	Pathway	101	4	3	Prion Diseases	APOE,GFAP,MAPK3,MBP	0.000317526	76
Neighbors of peptidyltransferase	Pathway	41	3	7	peptidyltransferase	RPL3,RPL27,RPL18A	0.000323643	77
Neighbors of lipid peroxidation	Pathway	542	8	1	lipid peroxidation	MIF,TXN,IDH2,APOE,MAPK3,PRDX1,PLP1,PTMA	0.000339439	78
Neighbors of axonogenesis	Pathway	548	8	1	axonogenesis	CLDN11,APOE,FABP5,RPS3A,THY1,MAPK3,MBP,REEP1	0.000365138	79
Neighbors of microglial activation	Pathway	701	9	1	microglial activation	MIF,LGALS1,APOE,GFAP,MAPK3,PRDX1,MBP,PLP1,RPL23A	0.000397993	80
Neighbors of Central Nervous System Diseases	Pathway	301	6	1	Central Nervous System Diseases	MIF,APOE,GFAP,MAPK3,MBP,PLP1	0.000409581	81
Neighbors of glial cell reaction	Pathway	45	3	6	glial cell reaction	APOE,GFAP,PLP1	0.000424041	82
Neighbors of transmission of nerve impulse	Pathway	866	10	1	transmission of nerve impulse	CLDN11,KCND2,MIF,APOE,GFAP,MAPK3,RAB8A,MBP,PLP1,VSNL1	0.000433244	83
Neighbors of exocytosis	Pathway	1385	13	0	exocytosis	SLC17A7,KCND2,MIF,TALDO1,TXN,LGALS1,NSF,SYT1,SEPT11,THY1,MAPK3,RAB8A,VSNL1	0.00043571	84
Neighbors of NF-kB	Pathway	2370	18	0	NF-kB	GPI,SLC25A4,ATP5E,TXN,LGALS1,PSMC2,APOE,SYT1,RPS3A,RPL23,RPL13,RPL27A,GFAP,PRDX1,MBP,PLP1,RPL8,PTMA	0.000437238	85
Neighbors of spleen mass	Pathway	9	2	20	spleen mass	MIF,THY1	0.000439643	86
Neighbors of Glioma	Pathway	870	10	1	Glioma	MIF,SDHC,SDHA,TXN,IDH2,LGALS1,GFAP,THY1,MAPK3,H3F3A	0.000449061	87
Neighbors of base pairing	Pathway	112	4	3	base pairing	NME1,RPL3,RPL27A,RPL23A	0.000468478	88
Neighbors of B-cell response	Pathway	309	6	1	B-cell response	MIF,PNP,IDH2,LGALS1,THY1,MBP	0.000470142	89
Neighbors of Encephalomyelitis	Pathway	718	9	1	Encephalomyelitis	CLDN11,MIF,LGALS1,APOE,GFAP,THY1,MAPK3,MBP,PLP1	0.000472902	90
Neighbors of sperm capacitation	Pathway	113	4	3	sperm capacitation	MIF,TXN,MAPK3,PTMA	0.000484342	91
Neighbors of DNA degradation	Pathway	312	6	1	DNA degradation	NME1,SLC25A4,TXN,LGALS1,MAPK3,RPL18A	0.000494571	92
Neighbors of protein aggregation	Pathway	312	6	1	protein aggregation	MIF,NUDC,APOE,RPL23,MBP,PLP1	0.000494571	93
Neighbors of neuronal activity	Pathway	727	9	1	neuronal activity	SLC17A7,KCND2,MIF,NME1,TXN,APOE,GFAP,MAPK3,VSNL1	0.000517037	94
Neighbors of Tremor	Pathway	115	4	3	Tremor	MIF,CELF1,GFAP,MBP	0.000517212	95
Neighbors of nuclear envelope organization	Pathway	10	2	18	nuclear envelope organization	BANF1,LMNA	0.000536231	96
Neighbors of translation initiation	Pathway	443	7	1	translation initiation	TXN,RPL3,CELF1,RPS3A,RPL13A,MAPK3,RPL18A	0.000540727	97
Neighbors of G2/M transition	Pathway	1065	11	1	G2/M transition	MIF,NME1,TXN,BANF1,HIST1H1C,HIST1H1E,HIST1H1B,LMNA,RPS9,RPL13A,MAPK3	0.000565907	98
Neighbors of Schizophrenia	Pathway	586	8	1	Schizophrenia	SLC17A7,MIF,PAFAH1B1,TXN,MAP6,APOE,MBP,PLP1	0.000567297	99
Neighbors of ER unfolded protein response	Pathway	744	9	1	ER unfolded protein response	GPI,TXN,LGALS1,APOE,BCAP31,MAPK3,PLP1,VAPB,REEP1	0.000609653	100
