# Supplementary material for: Targeted complement inhibition ameliorates the pathological and cognitive outcomes in repetitive mild closed head injury
Source: Signal Transduct Target Ther. 2025 Nov 20;10:378. doi: 10.1038/s41392-025-02466-7 (PMC12630812; doi:10.1038/s41392-025-02466-7)
Supplement: Supplementary file 4 — Dataset 3 [file 41392_2025_2466_MOESM4_ESM.xlsx]

## Sheet: Unique
List of Unique Pathways
[549]:		[588]:		[586]:		[590]:		[576]:		[589]:
Neighbors of calcium channel		Neighbors of regulation of translational fidelity		Neighbors of non-selective vesicle budding		Neighbors of Fasciculation		Neighbors of multidomain protein assemblies		Neighbors of myelination
Neighbors of DNA replication		Neighbors of ribosome biogenesis and assembly		Neighbors of membrane fission		Neighbors of vesicular trafficking		Neighbors of Senile Plaques		Neighbors of Memory Loss
		Neighbors of growth rate		Neighbors of glycolysis		Neighbors of mitochondrial membrane permeability		Neighbors of Epilepsy, Temporal Lobe		Neighbors of membrane organization and biogenesis
		Neighbors of life span		Neighbors of brain function		Neighbors of nerve sprouting		Neighbors of necrotic cell death		Neighbors of synaptic vesicle clustering
		Neighbors of regeneration		Neighbors of mitochondrion fission		Neighbors of axon cargo transport		Neighbors of aging		Neighbors of actins
		Neighbors of Paraganglioma		Neighbors of Huntington Disease		Neighbors of synaptic vesicle exocytosis		Neighbors of Binge-Eating Disorder		Neighbors of cell interaction
		Neighbors of acidification		Neighbors of fertilization		Neighbors of chemotaxis		Neighbors of Intellectual Disability		Neighbors of centrosome positioning
		Neighbors of drug resistance		Neighbors of Monosomy 22q13		Neighbors of eye degeneration		Neighbors of grooming behavior		Neighbors of cell morphogenesis
		Neighbors of Ca++ export		Neighbors of cell cycle progression		Neighbors of nervous system development		Neighbors of Epilepsies, Partial		Neighbors of cell-cell adhesion
		Neighbors of chromosome condensation		Neighbors of Brain Injuries		Neighbors of stress fiber assembly		Neighbors of cytoskeletal regulator		Neighbors of focal adhesion assembly
		Neighbors of programmed cell death, B-cells		Neighbors of mitochondrial depolarization		Neighbors of autophagic vacuole formation		Neighbors of transmembrane potential		Neighbors of PIPK
		Neighbors of Hypersensitivity		Neighbors of plus-end-directed kinesin ATPase		Neighbors of central nervous system development		Neighbors of cell redox homeostasis		Neighbors of cell phagocytosis
		Neighbors of Guillain-Barre Syndrome		Neighbors of cognition		Neighbors of contraction		Neighbors of GPCR		Neighbors of immune response
		Neighbors of chromatin structure		Neighbors of clathrin-mediated endocytosis		Neighbors of Atrophy		Neighbors of Prostate Cancer		Neighbors of gene silencing
		Neighbors of G1/S transition checkpoint		Neighbors of membrane tubulation		Neighbors of Ras		Neighbors of response to bacteria		Neighbors of Schwann cell differentiation
		Neighbors of interphase		Neighbors of Parkinson Disease		Neighbors of Middle Cerebral Artery Occlusion		Neighbors of Epilepsy, Generalized		Neighbors of Tricarboxylic acid cycle
		Neighbors of mRNA trans splicing		Neighbors of nuclear import		Neighbors of axon guidance		Neighbors of Convulsions		Neighbors of glial cell adhesion
		Neighbors of Muscular Dystrophy, Emery-Dreifuss		Neighbors of nuclear fragmentation		Neighbors of receptor internalization		Neighbors of immunity		Neighbors of Spinal Cord Injuries
		Neighbors of transcription activation		Neighbors of membrane invagination		Neighbors of cadherin		Neighbors of wound healing		Neighbors of FcgammaR
		Neighbors of Diabetes Mellitus, Type 1		Neighbors of Diabetes Mellitus		Neighbors of motor deficits		Neighbors of mitophagy		Neighbors of engulfment of apoptotic cell
		Neighbors of senescence		Neighbors of protein-tyrosine-phosphatase		Neighbors of lung metastasis		Neighbors of response to stress		Neighbors of Glut/Gln/Pro metabolsm
		Neighbors of nerve regeneration		Neighbors of ubiquitin-dependent protein degradation		Neighbors of nerve fiber degeneration		Neighbors of hatching		Neighbors of pregnancy
		Neighbors of beta-galactosidase		Neighbors of mitochondrial membrane potential		Neighbors of Motor Neuron Disease		Neighbors of metallothionein		Neighbors of Wounds, Stab
		Neighbors of remyelinization				Neighbors of hippocampus plasticity		Neighbors of Brain Hemorrhage		Neighbors of retinal ganglion cell axon guidance
		Neighbors of Neuroblastoma				Neighbors of neuronal remodeling		Neighbors of effector caspase		Neighbors of oncogenesis
		Neighbors of cell cycle arrest				Neighbors of visual learning		Neighbors of mitochondrial processing peptidase		Neighbors of synaptic vesicle transport
		Neighbors of thymocyte apoptosis				Neighbors of Rho-GDI		Neighbors of hearing		Neighbors of bacteriostasis
		Neighbors of Myasthenia Gravis, Autoimmune, Experimental				Neighbors of cell loss		Neighbors of mitogen-activated protein kinase		Neighbors of Neuromyelitis Optica
		Neighbors of Stroke				Neighbors of tubulogenesis		Neighbors of myocardial depression		Neighbors of degenerative disorders
		Neighbors of response to oxidative stress				Neighbors of lumen formation		Neighbors of liver circulation		Neighbors of Schwann cell proliferation
		Neighbors of neurotrophic factor				Neighbors of actin filament bundle assembly		Neighbors of inflammatory response		Neighbors of cortical lesions
		Neighbors of colony formation				Neighbors of Neurofibrillary Tangles		Neighbors of Dystonia		Neighbors of Memory Deficits
		Neighbors of cytokine response				Neighbors of dendritic spine development		Neighbors of detoxification		Neighbors of spermatid differentiation
		Neighbors of T lymphocyte proliferation						Neighbors of bacterial virulence		Neighbors of swelling
		Neighbors of Anemia						Neighbors of DNA strand breakage		Neighbors of bacteriolysis
		Neighbors of nervous system inflammation						Neighbors of Hearing Loss		Neighbors of hemato-encephalic barrier
		Neighbors of Trauma, Nervous System						Neighbors of immunological memory		Neighbors of Lymphohistiocytosis, Hemophagocytic
		Neighbors of peptidyltransferase						Neighbors of PKA
		Neighbors of Central Nervous System Diseases						Neighbors of protein kinase cascade
		Neighbors of glial cell reaction						Neighbors of proteasome pathway
		Neighbors of transmission of nerve impulse						Neighbors of Shock
		Neighbors of NF-kB						Neighbors of pigmentation
		Neighbors of spleen mass						Neighbors of cellular stress response
		Neighbors of base pairing						Neighbors of T-cell activation
		Neighbors of B-cell response						Neighbors of Osteosarcoma
		Neighbors of Encephalomyelitis						Neighbors of Brain Injuries, Traumatic
		Neighbors of sperm capacitation						Neighbors of Ventilator-Induced Lung Injury
		Neighbors of DNA degradation						Neighbors of liver development
		Neighbors of nuclear envelope organization						Neighbors of breast carcinoma
		Neighbors of translation initiation						Neighbors of Hearing Loss, Sensorineural
								Neighbors of Brain Ischemia
								Neighbors of Heart Arrest
								Neighbors of neuron apoptosis
								Neighbors of GTPase
								Neighbors of protein amino acid oxidation

## Sheet: Common
List of Common Pathways
[549] and [586] and [589] and [590] and [588]:		[586] and [589] and [590]:		[586] and [589] and [588]:		[590] and [588]:		[576] and [586] and [588]:		[576] and [586] and [589] and [590] and [588]:
Neighbors of exocytosis		Neighbors of synaptogenesis		Neighbors of Cerebral Ischemia		Neighbors of locomotion		Neighbors of ER unfolded protein response		Neighbors of apoptosis
		Neighbors of synaptic		Neighbors of Schizophrenia		Neighbors of cell division		Neighbors of ROS generation		Neighbors of cell death
[549] and [576] and [586] and [590] and [588]:		Neighbors of Alzheimer Disease		Neighbors of cell damage		Neighbors of microglial activation		Neighbors of protein aggregation		Neighbors of cell proliferation
Neighbors of Abnormalities		Neighbors of synaptic plasticity				Neighbors of neuronal activity				Neighbors of neurite outgrowth
		Neighbors of cytoskeleton organization and biogenesis		[589] and [588]:				[576] and [586] and [590] and [588]:		Neighbors of Death
[589] and [590]:		Neighbors of cell migration		Neighbors of Demyelination		[576] and [590]:		Neighbors of protein synthesis		Neighbors of actin organization
Neighbors of neuronal plasticity		Neighbors of Epilepsy		Neighbors of RNA splicing		Neighbors of cytokinesis		Neighbors of mitochondrial damage		Neighbors of cell growth
Neighbors of vesicle docking		Neighbors of internalization		Neighbors of leukodystrophy		Neighbors of Neoplasm Metastasis		Neighbors of oxidative stress		Neighbors of cell differentiation
Neighbors of neurotransmission		Neighbors of postnatal development		Neighbors of retina injury				Neighbors of Ischemia		Neighbors of Cancer
Neighbors of cell adhesion		Neighbors of nerve cell differentiation				[576] and [586] and [590]:
Neighbors of synapse maturation				[586] and [588]:		Neighbors of autophagy		[576] and [586] and [589] and [588]:
Neighbors of neuroprotection		[586] and [589] and [590] and [588]:		Neighbors of nerve fiber regeneration		Neighbors of cell invasion		Neighbors of Neoplasms
Neighbors of cell motility		Neighbors of endocytosis						Neighbors of viral reproduction
Neighbors of dendritic extension		Neighbors of Nerve Degeneration		[586] and [590] and [588]:		[576] and [586]:
		Neighbors of Infection		Neighbors of cell cycle		Neighbors of ER-associated protein catabolism		[576] and [589]:
[589] and [590] and [588]:				Neighbors of axonogenesis		Neighbors of embryonal development		Neighbors of Nerve injury
Neighbors of microtubule cytoskeleton assembly		[586] and [589]:		Neighbors of Neurodegenerative Diseases		Neighbors of protein folding
Neighbors of microtubule cytoskeleton organization		Neighbors of protein degradation		Neighbors of mitosis		Neighbors of protein ubiquitination		[576] and [586] and [589]:
Neighbors of learning		Neighbors of cell spreading				Neighbors of breathing		Neighbors of immunoreactivity
Neighbors of oligodendrocyte differentiation		Neighbors of memory		[586] and [590]:		Neighbors of retrograde protein transport ER to cytosol
		Neighbors of long-term synaptic depression		Neighbors of vesicle-mediated transport		Neighbors of Insulin Resistance		[576] and [586] and [589] and [590]:
		Neighbors of secretory pathway		Neighbors of long-term synaptic potentiation		Neighbors of Sleep Deprivation		Neighbors of neuronal death
		Neighbors of membrane fusion		Neighbors of Respiratory chain				Neighbors of Seizures
		Neighbors of anchorage independent growth		Neighbors of morphogenesis		[576] and [588]:		Neighbors of brain development
		Neighbors of Nervous System Diseases		Neighbors of mitochondrial respiration		Neighbors of Prion Diseases		Neighbors of neuron toxicity
		Neighbors of Injuries		Neighbors of Amyotrophic Lateral Sclerosis		Neighbors of Glioma		Neighbors of cell survival
		Neighbors of non-selective vesicle fusion		Neighbors of synaptic vesicle endocytosis		Neighbors of caspase
		Neighbors of virulence		Neighbors of learning and/or memory		Neighbors of lipid peroxidation		[576] and [589] and [590] and [588]:
				Neighbors of neuronal migration		Neighbors of G2/M transition		Neighbors of excitotoxicity
						Neighbors of Tremor
